# Supplementary material for: meso-5,10,15,20-Tetra­kis(4-hy­droxy-3-meth­oxy­phen­yl)porphyrin propionic acid monosolvate
Source: Acta Crystallogr Sect E Struct Rep Online. 2012 Aug 25;68(Pt 9):o2797–8. doi: 10.1107/S1600536812036495 (PMC3435825; doi:10.1107/S1600536812036495)
Supplement: Supplementary file 1 [file e-68-o2797-sup1.cif]

##############################################################################
#                                                                            #
# This CIF contains the data in a paper accepted for publication in          #
# Acta Crystallographica Section E. It conforms to the requirements of       #
# Notes for Authors for Acta Crystallographica Section E, and has been       #
# peer reviewed under the auspices of the IUCr Commission on Journals.       #
#                                                                            #
# Full details of the Crystallographic Information File format               #
# are given in the paper "The Crystallographic Information File (CIF):       #
# a New Standard Archive File for Crystallography" by S. R. Hall, F. H.      #
# Allen and I. D. Brown [Acta Cryst. (1991), A47, 655-685].                  #
#                                                                            #
# The current version of the core CIF dictionary is obtainable from          #
# ftp://ftp.iucr.org/pub/cif_core.dic.                                       #
#                                                                            #
# Software is freely available for graphical display of the structure(s)     #
# in this CIF. For information consult the CIF software page                 #
# http://www.iucr.org/resources/cif/software.                                #
#                                                                            #
# This file may be used for bona fide research purposes within the           #
# scientific community so long as proper attribution is given to the journal # 
# article from which it was obtained.                                        #
#                                                                            #
##############################################################################
data_I
_audit_creation_method     SHELXL-97
_chemical_name_systematic
;
<i>meso</i>-5,10,15,20-Tetrakis(4-hydroxy-3-methoxyphenyl)porphyrin propionic
acid monosolvate
;
_chemical_name_common     ?
_chemical_formula_moiety     'C48 H38 N4 O8, C3 H6 O2'
_chemical_formula_sum     'C51 H44 N4 O10'
_chemical_formula_iupac     'C48 H38 N4 O8, C3 H6 O2'
_chemical_formula_weight     872.90
_chemical_melting_point     ?
_symmetry_cell_setting     triclinic
_symmetry_space_group_name_H-M     'P -1'
_symmetry_space_group_name_Hall     '-P 1'
loop_
    _symmetry_equiv_pos_as_xyz
    'x, y, z'
    '-x, -y, -z'
_cell_length_a     6.8715(5)
_cell_length_b     12.0783(7)
_cell_length_c     14.3772(10)
_cell_angle_alpha     112.850(6)
_cell_angle_beta     98.560(5)
_cell_angle_gamma     97.480(5)
_cell_volume     1063.97(12)
_cell_formula_units_Z     1
_cell_measurement_reflns_used     4163
_cell_measurement_theta_min     3.4154
_cell_measurement_theta_max     65.9308
_cell_measurement_temperature     100.0(10)
_exptl_crystal_description     'polyhedron'
_exptl_crystal_colour     'black'
_exptl_crystal_size_max     0.10
_exptl_crystal_size_mid     0.03
_exptl_crystal_size_min     0.02
_exptl_crystal_density_diffrn     1.362
_exptl_crystal_density_meas     ?
_exptl_crystal_density_method     'not measured'
_exptl_crystal_F_000     458
_exptl_absorpt_coefficient_mu     0.784
_exptl_absorpt_correction_type     multi-scan
_exptl_absorpt_process_details
;
(CrysAlis PRO; Agilent, 2011)
;
_exptl_absorpt_correction_T_min     0.9257
_exptl_absorpt_correction_T_max     0.9845
_exptl_special_details
;
Absorption correction: CrysAlisPro, Agilent Technologies,
Version 1.171.35.19
Empirical absorption correction using spherical harmonics,
implemented in SCALE3 ABSPACK scaling algorithm.
;
_diffrn_ambient_temperature     100.0(10)
_diffrn_radiation_type     CuK\a
_diffrn_radiation_wavelength     1.54184
_diffrn_radiation_source     'SuperNova (Cu) X-ray Source'
_diffrn_radiation_monochromator     'mirror'
_diffrn_measurement_device_type
                                   'Agilent SuperNova (Dual, Cu at zero, Atlas)'
_diffrn_measurement_method     \w
_diffrn_detector_area_resol_mean     10.4498
_diffrn_reflns_number     9919
_diffrn_reflns_av_R_equivalents     0.0280
_diffrn_reflns_av_sigmaI/netI     0.0294
_diffrn_reflns_theta_min     3.42
_diffrn_reflns_theta_max     66.04
_diffrn_reflns_theta_full     66.04
_diffrn_measured_fraction_theta_max     0.995
_diffrn_measured_fraction_theta_full     0.995
_diffrn_reflns_limit_h_min     -8
_diffrn_reflns_limit_h_max     8
_diffrn_reflns_limit_k_min     -13
_diffrn_reflns_limit_k_max     14
_diffrn_reflns_limit_l_min     -15
_diffrn_reflns_limit_l_max     17
_diffrn_standards_number     ?
_diffrn_standards_interval_count     ?
_diffrn_standards_interval_time     ?
_diffrn_standards_decay_%     ?
_refine_special_details
;
Refinement of <i>F</i>^2^ against ALL reflections. The weighted <i>R</i>-factor
<i>wR</i> and goodness of fit <i>S</i> are based on <i>F</i>^2^, conventional
<i>R</i>-factors <i>R</i> are based on <i>F</i>, with <i>F</i> set to zero for
negative <i>F</i>^2^. The threshold expression of <i>F</i>^2^ >
\s(<i>F</i>^2^) is used only for calculating <i>R</i>-factors(gt) <i>etc</i>.
and is not relevant to the choice of reflections for refinement.
<i>R</i>-factors based on <i>F</i>^2^ are statistically about twice as large
as those based on <i>F</i>, and <i>R</i>- factors based on ALL data will be
even larger.
;
_reflns_number_total     3688
_reflns_number_gt     3098
_reflns_threshold_expression     I>2sigma(I)
_refine_ls_structure_factor_coef     Fsqd
_refine_ls_matrix_type     full
_refine_ls_R_factor_all     0.0473
_refine_ls_R_factor_gt     0.0383
_refine_ls_wR_factor_gt     0.0980
_refine_ls_wR_factor_ref     0.1042
_refine_ls_goodness_of_fit_ref     1.031
_refine_ls_restrained_S_all     1.032
_refine_ls_number_reflns     3688
_refine_ls_number_parameters     339
_refine_ls_number_restraints     12
_refine_ls_hydrogen_treatment     mixed
_refine_ls_weighting_scheme     calc
_refine_ls_weighting_details
         'calc w=1/[\s^2^(Fo^2^)+(0.0536P)^2^+0.3935P] where P=(Fo^2^+2Fc^2^)/3'
_atom_sites_solution_hydrogens     geom
_atom_sites_solution_primary     direct
_atom_sites_solution_secondary     difmap
_refine_ls_shift/su_max     0.000
_refine_ls_shift/su_mean     0.000
_refine_diff_density_max     0.221
_refine_diff_density_min     -0.251
_refine_ls_extinction_method     'SHELXL97 (Sheldrick, 2008)'
_refine_ls_extinction_coef     0.0040(5)
_refine_ls_extinction_expression
                                  'Fc^*^=kFc[1+0.001xFc^2^\l^3^/sin(2\q)]^-1/4^'
loop_
    _atom_type_symbol
    _atom_type_description
    _atom_type_scat_dispersion_real
    _atom_type_scat_dispersion_imag
    _atom_type_scat_source
    'C' 'C' 0.0181 0.0091
                         'International Tables Vol C Tables 4.2.6.8 and 6.1.1.4'
    'H' 'H' 0.0000 0.0000
                         'International Tables Vol C Tables 4.2.6.8 and 6.1.1.4'
    'N' 'N' 0.0311 0.0180
                         'International Tables Vol C Tables 4.2.6.8 and 6.1.1.4'
    'O' 'O' 0.0492 0.0322
                         'International Tables Vol C Tables 4.2.6.8 and 6.1.1.4'
_computing_data_collection
;
CrysAlis PRO (Agilent, 2011)
;
_computing_cell_refinement
;
CrysAlis PRO (Agilent, 2011)
;
_computing_data_reduction
;
CrysAlis PRO (Agilent, 2011)
;
_computing_structure_solution     'SHELXS97 (Sheldrick, 2008)'
_computing_structure_refinement     'SHELXL97 (Sheldrick, 2008)'
_computing_molecular_graphics
                  'PLATON (Spek, 2009) and Mercury (Macrae <i>et al.</i>, 2006)'
_computing_publication_material     'publCIF (Westrip, 2010)'
loop_
    _atom_site_type_symbol
    _atom_site_label
    _atom_site_fract_x
    _atom_site_fract_y
    _atom_site_fract_z
    _atom_site_U_iso_or_equiv
    _atom_site_adp_type
    _atom_site_calc_flag
    _atom_site_refinement_flags
    _atom_site_occupancy
    _atom_site_symmetry_multiplicity
    _atom_site_disorder_assembly
    _atom_site_disorder_group
    O O1 -0.28230(18) 0.01112(11) 0.33140(9) 0.0254(3) Uani d . 1 1 . .
    H H1O -0.211(3) -0.042(2) 0.3180(17) 0.038 Uiso d . 1 1 . .
    O O2 1.21357(17) 0.83439(12) 0.45275(9) 0.0294(3) Uani d . 1 1 . .
    H H2O 1.190(3) 0.882(2) 0.5143(19) 0.044 Uiso d . 1 1 . .
    O O3 -0.00783(17) -0.03851(10) 0.21636(8) 0.0237(3) Uani d . 1 1 . .
    O O4 0.87195(16) 0.87779(11) 0.51416(8) 0.0256(3) Uani d . 1 1 . .
    N N1 0.1653(2) 0.46061(12) 0.11394(10) 0.0188(3) Uani d . 1 1 . .
    H H1N 0.101(3) 0.4735(17) 0.0650(15) 0.023 Uiso d . 1 1 . .
    N N2 -0.24395(19) 0.37519(11) -0.01361(10) 0.0186(3) Uani d . 1 1 . .
    C C1 -0.2385(2) 0.08075(14) 0.27810(12) 0.0216(4) Uani d . 1 1 . .
    C C2 -0.3381(3) 0.17440(15) 0.28535(13) 0.0256(4) Uani d . 1 1 . .
    H H2 -0.4365 0.1896 0.3262 0.031 Uiso calc R 1 1 . .
    C C3 -0.2950(2) 0.24694(15) 0.23292(13) 0.0241(4) Uani d . 1 1 . .
    H H3 -0.3647 0.3114 0.2381 0.029 Uiso calc R 1 1 . .
    C C4 -0.1513(2) 0.22622(14) 0.17301(12) 0.0198(3) Uani d . 1 1 . .
    C C5 -0.0510(2) 0.13016(14) 0.16546(12) 0.0205(3) Uani d . 1 1 . .
    H H5 0.0473 0.1147 0.1246 0.025 Uiso calc R 1 1 . .
    C C6 -0.0946(2) 0.05773(14) 0.21729(12) 0.0201(3) Uani d . 1 1 . .
    C C7 -0.1047(2) 0.30658(14) 0.11882(11) 0.0188(3) Uani d . 1 1 . .
    C C8 -0.2574(2) 0.30429(14) 0.04101(12) 0.0194(3) Uani d . 1 1 . .
    C C9 -0.4521(2) 0.22058(15) 0.00422(12) 0.0228(4) Uani d . 1 1 . .
    H H9 -0.4984 0.1625 0.0297 0.027 Uiso calc R 1 1 . .
    C C10 -0.5542(2) 0.24117(15) -0.07284(12) 0.0224(4) Uani d . 1 1 . .
    H H10 -0.689(3) 0.1991(18) -0.1155(15) 0.027 Uiso d . 1 1 . .
    C C11 -0.4238(2) 0.33809(14) -0.08348(12) 0.0193(3) Uani d . 1 1 . .
    C C12 0.4759(2) 0.61748(14) 0.15889(12) 0.0188(3) Uani d . 1 1 . .
    C C13 0.3540(2) 0.52417(14) 0.17144(12) 0.0189(3) Uani d . 1 1 . .
    C C14 0.3994(2) 0.48061(14) 0.24959(12) 0.0225(4) Uani d . 1 1 . .
    H H14 0.5208 0.5076 0.3007 0.027 Uiso calc R 1 1 . .
    C C15 0.2393(2) 0.39374(14) 0.23837(12) 0.0228(4) Uani d . 1 1 . .
    H H15 0.2294 0.3494 0.2800 0.027 Uiso calc R 1 1 . .
    C C16 0.0885(2) 0.38112(14) 0.15268(12) 0.0195(3) Uani d . 1 1 . .
    C C17 0.6721(2) 0.67684(14) 0.23575(12) 0.0191(3) Uani d . 1 1 . .
    C C18 0.8540(2) 0.65879(15) 0.20740(13) 0.0247(4) Uani d . 1 1 . .
    H H18 0.8553 0.6091 0.1377 0.030 Uiso calc R 1 1 . .
    C C19 1.0343(2) 0.71304(15) 0.28061(13) 0.0260(4) Uani d . 1 1 . .
    H H19 1.1579 0.7003 0.2604 0.031 Uiso calc R 1 1 . .
    C C20 1.0351(2) 0.78502(14) 0.38213(12) 0.0217(3) Uani d . 1 1 . .
    C C21 0.8527(2) 0.80458(14) 0.41172(12) 0.0194(3) Uani d . 1 1 . .
    C C22 0.6726(2) 0.75083(14) 0.33878(12) 0.0192(3) Uani d . 1 1 . .
    H H22 0.5490 0.7643 0.3589 0.023 Uiso calc R 1 1 . .
    C C23 0.6888(3) 0.8927(2) 0.54936(14) 0.0344(5) Uani d . 1 1 . .
    H H23A 0.600(4) 0.933(2) 0.5120(19) 0.052 Uiso d . 1 1 . .
    H H23B 0.729(4) 0.944(2) 0.624(2) 0.052 Uiso d . 1 1 . .
    H H23C 0.608(4) 0.811(2) 0.5363(19) 0.052 Uiso d . 1 1 . .
    C C24 0.1311(3) -0.07391(17) 0.15062(14) 0.0321(4) Uani d . 1 1 . .
    H H24A 0.2460 -0.0054 0.1724 0.048 Uiso calc R 1 1 . .
    H H24B 0.0641 -0.0956 0.0789 0.048 Uiso calc R 1 1 . .
    H H24C 0.1785 -0.1450 0.1556 0.048 Uiso calc R 1 1 . .
    O O6 0.3201(9) 0.5783(3) 0.5140(3) 0.1001(17) Uani d P 0.50 1 A -1
    O O5 0.2982(10) 0.3840(4) 0.4875(3) 0.0992(17) Uani d P 0.50 1 A -1
    H H5A 0.4195 0.4002 0.4851 0.149 Uiso calc PR 0.50 1 A -1
    C C25 0.2215(14) 0.4812(6) 0.5036(4) 0.078(2) Uani d PU 0.50 1 A -1
    C C26 0.0013(18) 0.4670(7) 0.5103(7) 0.086(3) Uani d PU 0.50 1 A -1
    H H26A -0.0735 0.3851 0.4583 0.103 Uiso calc PR 0.50 1 A -1
    H H26B -0.0093 0.4716 0.5796 0.103 Uiso calc PR 0.50 1 A -1
    C C27 -0.0933(19) 0.5642(10) 0.4919(9) 0.099(4) Uani d PU 0.50 1 A -1
    H H27A -0.2359 0.5497 0.4941 0.148 Uiso calc PR 0.50 1 A -1
    H H27B -0.0808 0.5611 0.4240 0.148 Uiso calc PR 0.50 1 A -1
    H H27C -0.0250 0.6452 0.5458 0.148 Uiso calc PR 0.50 1 A -1
loop_
    _atom_site_aniso_label
    _atom_site_aniso_U_11
    _atom_site_aniso_U_22
    _atom_site_aniso_U_33
    _atom_site_aniso_U_12
    _atom_site_aniso_U_13
    _atom_site_aniso_U_23
    O1 0.0275(6) 0.0259(6) 0.0237(6) 0.0023(5) 0.0049(5) 0.0125(5)
    O2 0.0141(6) 0.0390(7) 0.0221(6) 0.0023(5) -0.0026(5) 0.0022(5)
    O3 0.0252(6) 0.0214(6) 0.0243(6) 0.0060(5) 0.0046(5) 0.0092(5)
    O4 0.0159(6) 0.0363(7) 0.0161(5) 0.0004(5) 0.0021(4) 0.0039(5)
    N1 0.0152(6) 0.0196(7) 0.0180(7) 0.0012(5) -0.0007(5) 0.0065(5)
    N2 0.0166(6) 0.0187(6) 0.0171(6) 0.0030(5) 0.0012(5) 0.0051(5)
    C1 0.0211(8) 0.0212(8) 0.0180(8) -0.0023(6) -0.0003(6) 0.0070(6)
    C2 0.0223(8) 0.0285(9) 0.0253(8) 0.0037(7) 0.0071(7) 0.0102(7)
    C3 0.0226(8) 0.0243(8) 0.0260(8) 0.0060(7) 0.0053(7) 0.0107(7)
    C4 0.0176(8) 0.0195(8) 0.0172(7) -0.0008(6) -0.0016(6) 0.0055(6)
    C5 0.0177(8) 0.0214(8) 0.0176(7) 0.0004(6) 0.0010(6) 0.0051(6)
    C6 0.0191(8) 0.0179(7) 0.0171(7) 0.0001(6) -0.0024(6) 0.0043(6)
    C7 0.0181(8) 0.0184(7) 0.0172(7) 0.0026(6) 0.0030(6) 0.0053(6)
    C8 0.0188(8) 0.0179(7) 0.0178(7) 0.0017(6) 0.0032(6) 0.0044(6)
    C9 0.0203(8) 0.0226(8) 0.0221(8) -0.0012(6) 0.0018(6) 0.0086(7)
    C10 0.0168(8) 0.0235(8) 0.0212(8) -0.0011(6) -0.0001(6) 0.0064(7)
    C11 0.0163(7) 0.0186(8) 0.0176(7) 0.0018(6) 0.0020(6) 0.0032(6)
    C12 0.0158(8) 0.0180(7) 0.0176(7) 0.0035(6) 0.0019(6) 0.0028(6)
    C13 0.0161(7) 0.0179(7) 0.0178(7) 0.0029(6) 0.0012(6) 0.0035(6)
    C14 0.0177(8) 0.0216(8) 0.0219(8) 0.0017(6) -0.0038(6) 0.0062(7)
    C15 0.0225(8) 0.0218(8) 0.0220(8) 0.0028(6) -0.0001(6) 0.0094(7)
    C16 0.0190(8) 0.0183(7) 0.0185(7) 0.0033(6) 0.0023(6) 0.0057(6)
    C17 0.0164(8) 0.0169(7) 0.0208(8) 0.0005(6) 0.0001(6) 0.0069(6)
    C18 0.0195(8) 0.0273(9) 0.0192(8) 0.0046(7) 0.0017(6) 0.0023(7)
    C19 0.0167(8) 0.0298(9) 0.0255(9) 0.0061(7) 0.0038(7) 0.0050(7)
    C20 0.0150(8) 0.0233(8) 0.0220(8) 0.0008(6) -0.0013(6) 0.0071(7)
    C21 0.0183(8) 0.0199(8) 0.0170(7) 0.0011(6) 0.0023(6) 0.0059(6)
    C22 0.0145(7) 0.0209(8) 0.0203(8) 0.0010(6) 0.0018(6) 0.0081(6)
    C23 0.0182(9) 0.0506(12) 0.0210(9) 0.0000(8) 0.0060(7) 0.0027(8)
    C24 0.0372(10) 0.0318(9) 0.0324(10) 0.0161(8) 0.0136(8) 0.0138(8)
    O6 0.192(5) 0.039(2) 0.067(3) 0.009(3) 0.050(3) 0.0162(18)
    O5 0.165(5) 0.054(2) 0.073(3) 0.006(3) -0.001(3) 0.036(2)
    C25 0.157(7) 0.038(3) 0.025(2) 0.001(4) -0.001(3) 0.011(2)
    C26 0.153(8) 0.037(5) 0.050(3) 0.002(5) -0.017(5) 0.020(3)
    C27 0.138(11) 0.053(6) 0.092(6) 0.010(5) -0.026(6) 0.037(4)
_geom_special_details
;
All e.s.d.'s (except the e.s.d. in the dihedral angle between two l.s. planes)
are estimated using the full covariance matrix. The cell e.s.d.'s are taken
into account individually in the estimation of e.s.d.'s in distances, angles
and torsion angles; correlations between e.s.d.'s in cell parameters are only
used when they are defined by crystal symmetry. An approximate (isotropic)
treatment of cell e.s.d.'s is used for estimating e.s.d.'s involving l.s.
planes.
;
loop_
    _geom_bond_atom_site_label_1
    _geom_bond_atom_site_label_2
    _geom_bond_site_symmetry_2
    _geom_bond_distance
    _geom_bond_publ_flag
    O1 C1 . 1.3742(19) ?
    O1 H1O . 0.84(2) ?
    O2 C20 . 1.3637(19) ?
    O2 H2O . 0.90(2) ?
    O3 C6 . 1.3704(19) ?
    O3 C24 . 1.431(2) ?
    O4 C21 . 1.3670(19) ?
    O4 C23 . 1.432(2) ?
    N1 C16 . 1.372(2) ?
    N1 C13 . 1.372(2) ?
    N1 H1N . 0.85(2) ?
    N2 C11 . 1.369(2) ?
    N2 C8 . 1.372(2) ?
    C1 C2 . 1.375(2) ?
    C1 C6 . 1.400(2) ?
    C2 C3 . 1.391(2) ?
    C2 H2 . 0.9500 ?
    C3 C4 . 1.389(2) ?
    C3 H3 . 0.9500 ?
    C4 C5 . 1.402(2) ?
    C4 C7 . 1.494(2) ?
    C5 C6 . 1.384(2) ?
    C5 H5 . 0.9500 ?
    C7 C16 . 1.402(2) ?
    C7 C8 . 1.405(2) ?
    C8 C9 . 1.454(2) ?
    C9 C10 . 1.345(2) ?
    C9 H9 . 0.9500 ?
    C10 C11 . 1.450(2) ?
    C10 H10 . 0.98(2) ?
    C11 C12 2_565 1.406(2) ?
    C12 C13 . 1.401(2) ?
    C12 C11 2_565 1.406(2) ?
    C12 C17 . 1.497(2) ?
    C13 C14 . 1.426(2) ?
    C14 C15 . 1.361(2) ?
    C14 H14 . 0.9500 ?
    C15 C16 . 1.431(2) ?
    C15 H15 . 0.9500 ?
    C17 C18 . 1.389(2) ?
    C17 C22 . 1.401(2) ?
    C18 C19 . 1.392(2) ?
    C18 H18 . 0.9500 ?
    C19 C20 . 1.377(2) ?
    C19 H19 . 0.9500 ?
    C20 C21 . 1.402(2) ?
    C21 C22 . 1.389(2) ?
    C22 H22 . 0.9500 ?
    C23 H23A . 1.04(3) ?
    C23 H23B . 0.99(3) ?
    C23 H23C . 1.00(3) ?
    C24 H24A . 0.9800 ?
    C24 H24B . 0.9800 ?
    C24 H24C . 0.9800 ?
    O6 C25 . 1.218(8) ?
    O5 C25 . 1.303(9) ?
    O5 H5A . 0.8400 ?
    C25 C26 . 1.522(16) ?
    C26 C27 . 1.503(13) ?
    C26 H26A . 0.9900 ?
    C26 H26B . 0.9900 ?
    C27 H27A . 0.9800 ?
    C27 H27B . 0.9800 ?
    C27 H27C . 0.9800 ?
loop_
    _geom_angle_atom_site_label_1
    _geom_angle_atom_site_label_2
    _geom_angle_atom_site_label_3
    _geom_angle_site_symmetry_1
    _geom_angle_site_symmetry_3
    _geom_angle
    _geom_angle_publ_flag
    C1 O1 H1O . . 107.0(15) ?
    C20 O2 H2O . . 108.6(15) ?
    C6 O3 C24 . . 117.77(13) ?
    C21 O4 C23 . . 116.35(12) ?
    C16 N1 C13 . . 110.09(13) ?
    C16 N1 H1N . . 124.7(13) ?
    C13 N1 H1N . . 124.9(13) ?
    C11 N2 C8 . . 105.46(12) ?
    O1 C1 C2 . . 118.99(15) ?
    O1 C1 C6 . . 121.02(15) ?
    C2 C1 C6 . . 119.99(15) ?
    C1 C2 C3 . . 120.07(15) ?
    C1 C2 H2 . . 120.0 ?
    C3 C2 H2 . . 120.0 ?
    C4 C3 C2 . . 120.75(15) ?
    C4 C3 H3 . . 119.6 ?
    C2 C3 H3 . . 119.6 ?
    C3 C4 C5 . . 118.91(15) ?
    C3 C4 C7 . . 119.91(14) ?
    C5 C4 C7 . . 121.18(14) ?
    C6 C5 C4 . . 120.30(15) ?
    C6 C5 H5 . . 119.9 ?
    C4 C5 H5 . . 119.9 ?
    O3 C6 C5 . . 126.06(14) ?
    O3 C6 C1 . . 113.96(13) ?
    C5 C6 C1 . . 119.98(15) ?
    C16 C7 C8 . . 125.43(14) ?
    C16 C7 C4 . . 116.49(14) ?
    C8 C7 C4 . . 118.05(13) ?
    N2 C8 C7 . . 125.96(14) ?
    N2 C8 C9 . . 110.38(13) ?
    C7 C8 C9 . . 123.62(14) ?
    C10 C9 C8 . . 106.76(14) ?
    C10 C9 H9 . . 126.6 ?
    C8 C9 H9 . . 126.6 ?
    C9 C10 C11 . . 106.70(14) ?
    C9 C10 H10 . . 128.0(11) ?
    C11 C10 H10 . . 125.3(11) ?
    N2 C11 C12 . 2_565 125.73(14) ?
    N2 C11 C10 . . 110.70(14) ?
    C12 C11 C10 2_565 . 123.52(14) ?
    C13 C12 C11 . 2_565 125.08(14) ?
    C13 C12 C17 . . 116.23(14) ?
    C11 C12 C17 2_565 . 118.62(13) ?
    N1 C13 C12 . . 126.83(14) ?
    N1 C13 C14 . . 106.81(13) ?
    C12 C13 C14 . . 126.31(14) ?
    C15 C14 C13 . . 108.34(14) ?
    C15 C14 H14 . . 125.8 ?
    C13 C14 H14 . . 125.8 ?
    C14 C15 C16 . . 107.86(14) ?
    C14 C15 H15 . . 126.1 ?
    C16 C15 H15 . . 126.1 ?
    N1 C16 C7 . . 126.76(14) ?
    N1 C16 C15 . . 106.89(13) ?
    C7 C16 C15 . . 126.26(14) ?
    C18 C17 C22 . . 119.17(14) ?
    C18 C17 C12 . . 121.39(14) ?
    C22 C17 C12 . . 119.44(14) ?
    C17 C18 C19 . . 120.38(15) ?
    C17 C18 H18 . . 119.8 ?
    C19 C18 H18 . . 119.8 ?
    C20 C19 C18 . . 120.56(15) ?
    C20 C19 H19 . . 119.7 ?
    C18 C19 H19 . . 119.7 ?
    O2 C20 C19 . . 119.30(15) ?
    O2 C20 C21 . . 121.01(14) ?
    C19 C20 C21 . . 119.68(14) ?
    O4 C21 C22 . . 125.60(14) ?
    O4 C21 C20 . . 114.51(13) ?
    C22 C21 C20 . . 119.88(14) ?
    C21 C22 C17 . . 120.32(15) ?
    C21 C22 H22 . . 119.8 ?
    C17 C22 H22 . . 119.8 ?
    O4 C23 H23A . . 112.4(14) ?
    O4 C23 H23B . . 105.9(14) ?
    H23A C23 H23B . . 111.4(19) ?
    O4 C23 H23C . . 109.9(14) ?
    H23A C23 H23C . . 108(2) ?
    H23B C23 H23C . . 109(2) ?
    O3 C24 H24A . . 109.5 ?
    O3 C24 H24B . . 109.5 ?
    H24A C24 H24B . . 109.5 ?
    O3 C24 H24C . . 109.5 ?
    H24A C24 H24C . . 109.5 ?
    H24B C24 H24C . . 109.5 ?
    C25 O5 H5A . . 109.5 ?
    O6 C25 O5 . . 122.2(9) ?
    O6 C25 C26 . . 121.8(7) ?
    O5 C25 C26 . . 116.0(7) ?
    C27 C26 C25 . . 112.1(6) ?
    C27 C26 H26A . . 109.2 ?
    C25 C26 H26A . . 109.2 ?
    C27 C26 H26B . . 109.2 ?
    C25 C26 H26B . . 109.2 ?
    H26A C26 H26B . . 107.9 ?
    C26 C27 H27A . . 109.5 ?
    C26 C27 H27B . . 109.5 ?
    H27A C27 H27B . . 109.5 ?
    C26 C27 H27C . . 109.5 ?
    H27A C27 H27C . . 109.5 ?
    H27B C27 H27C . . 109.5 ?
loop_
    _geom_torsion_atom_site_label_1
    _geom_torsion_atom_site_label_2
    _geom_torsion_atom_site_label_3
    _geom_torsion_atom_site_label_4
    _geom_torsion_site_symmetry_1
    _geom_torsion_site_symmetry_2
    _geom_torsion_site_symmetry_3
    _geom_torsion_site_symmetry_4
    _geom_torsion
    _geom_torsion_publ_flag
    O1 C1 C2 C3 . . . . 179.38(14) ?
    C6 C1 C2 C3 . . . . -0.5(2) ?
    C1 C2 C3 C4 . . . . -0.1(2) ?
    C2 C3 C4 C5 . . . . 0.5(2) ?
    C2 C3 C4 C7 . . . . -178.92(14) ?
    C3 C4 C5 C6 . . . . -0.2(2) ?
    C7 C4 C5 C6 . . . . 179.19(14) ?
    C24 O3 C6 C5 . . . . -4.5(2) ?
    C24 O3 C6 C1 . . . . 175.86(14) ?
    C4 C5 C6 O3 . . . . -179.98(13) ?
    C4 C5 C6 C1 . . . . -0.4(2) ?
    O1 C1 C6 O3 . . . . 0.5(2) ?
    C2 C1 C6 O3 . . . . -179.61(14) ?
    O1 C1 C6 C5 . . . . -179.11(13) ?
    C2 C1 C6 C5 . . . . 0.8(2) ?
    C3 C4 C7 C16 . . . . 113.71(17) ?
    C5 C4 C7 C16 . . . . -65.69(19) ?
    C3 C4 C7 C8 . . . . -64.5(2) ?
    C5 C4 C7 C8 . . . . 116.09(16) ?
    C11 N2 C8 C7 . . . . 177.38(15) ?
    C11 N2 C8 C9 . . . . -0.18(17) ?
    C16 C7 C8 N2 . . . . -0.8(3) ?
    C4 C7 C8 N2 . . . . 177.23(14) ?
    C16 C7 C8 C9 . . . . 176.43(15) ?
    C4 C7 C8 C9 . . . . -5.5(2) ?
    N2 C8 C9 C10 . . . . 0.38(18) ?
    C7 C8 C9 C10 . . . . -177.25(15) ?
    C8 C9 C10 C11 . . . . -0.40(18) ?
    C8 N2 C11 C12 . . . 2_565 -177.59(15) ?
    C8 N2 C11 C10 . . . . -0.07(17) ?
    C9 C10 C11 N2 . . . . 0.31(18) ?
    C9 C10 C11 C12 . . . 2_565 177.89(15) ?
    C16 N1 C13 C12 . . . . -176.62(15) ?
    C16 N1 C13 C14 . . . . 1.00(17) ?
    C11 C12 C13 N1 2_565 . . . -0.2(3) ?
    C17 C12 C13 N1 . . . . 176.90(14) ?
    C11 C12 C13 C14 2_565 . . . -177.37(15) ?
    C17 C12 C13 C14 . . . . -0.3(2) ?
    N1 C13 C14 C15 . . . . -0.45(18) ?
    C12 C13 C14 C15 . . . . 177.19(15) ?
    C13 C14 C15 C16 . . . . -0.24(18) ?
    C13 N1 C16 C7 . . . . 175.63(15) ?
    C13 N1 C16 C15 . . . . -1.14(17) ?
    C8 C7 C16 N1 . . . . -2.8(3) ?
    C4 C7 C16 N1 . . . . 179.17(14) ?
    C8 C7 C16 C15 . . . . 173.42(15) ?
    C4 C7 C16 C15 . . . . -4.7(2) ?
    C14 C15 C16 N1 . . . . 0.84(18) ?
    C14 C15 C16 C7 . . . . -175.96(15) ?
    C13 C12 C17 C18 . . . . 110.22(18) ?
    C11 C12 C17 C18 2_565 . . . -72.5(2) ?
    C13 C12 C17 C22 . . . . -68.89(19) ?
    C11 C12 C17 C22 2_565 . . . 108.39(17) ?
    C22 C17 C18 C19 . . . . 0.3(2) ?
    C12 C17 C18 C19 . . . . -178.78(15) ?
    C17 C18 C19 C20 . . . . 0.2(3) ?
    C18 C19 C20 O2 . . . . 178.29(16) ?
    C18 C19 C20 C21 . . . . -0.5(3) ?
    C23 O4 C21 C22 . . . . 4.4(2) ?
    C23 O4 C21 C20 . . . . -175.46(16) ?
    O2 C20 C21 O4 . . . . 1.4(2) ?
    C19 C20 C21 O4 . . . . -179.76(15) ?
    O2 C20 C21 C22 . . . . -178.45(15) ?
    C19 C20 C21 C22 . . . . 0.4(2) ?
    O4 C21 C22 C17 . . . . -179.70(14) ?
    C20 C21 C22 C17 . . . . 0.2(2) ?
    C18 C17 C22 C21 . . . . -0.5(2) ?
    C12 C17 C22 C21 . . . . 178.62(14) ?
    O6 C25 C26 C27 . . . . 20.7(8) ?
    O5 C25 C26 C27 . . . . -160.2(5) ?
loop_
    _geom_hbond_atom_site_label_D
    _geom_hbond_atom_site_label_H
    _geom_hbond_atom_site_label_A
    _geom_hbond_site_symmetry_A
    _geom_hbond_distance_DH
    _geom_hbond_distance_HA
    _geom_hbond_distance_DA
    _geom_hbond_angle_DHA
    N1 H1N N2 . 0.85(2) 2.392(19) 2.9286(19) 121.4(15)
    N1 H1N N2 2_565 0.85(2) 2.377(19) 2.9121(19) 121.2(15)
    O1 H1O O3 . 0.84(2) 2.17(2) 2.6655(17) 117.4(19)
    O2 H2O O4 . 0.90(2) 2.18(2) 2.6726(16) 113.8(18)
    O2 H2O O1 2_666 0.90(2) 2.03(2) 2.8588(17) 151(2)
    C10 H10 O3 2_455 0.98(2) 2.46(2) 3.4085(19) 162.0(16)
    C23 H23B O3 2_666 0.99(3) 2.51(3) 3.383(2) 147.3(19)
    C23 H23C O5 2_666 1.00(3) 2.43(3) 3.189(5) 132.3(19)
    O5 H5A O6 2_666 0.84 1.77 2.608(9) 173.4
_iucr_refine_instructions_details
;
TITL IF11_AR_polf3_3b_100K in P-1
CELL  1.54184   6.8715  12.0783  14.3772  112.850   98.560   97.480
ZERR     1.00   0.0005   0.0007   0.0010    0.006    0.005    0.005
LATT   1
SFAC  C    H    N    O
UNIT  51   44   4    10
MERG   2
SHEL  999 0.839
EQIV $1   -x,1-y, -z
EQIV $2  1-x,1-y,1-z
EQIV $3 -1-x, -y, -z
HTAB  N1 N2
HTAB  N1 N2_$1
HTAB  O1 O3
HTAB  O2 O4
HTAB  O2 O1_$2
HTAB C10 O3_$3
HTAB C23 O3_$2
HTAB C23 O5_$2
HTAB  O5 O6_$2
MPLA  6 C1 C2 C3 C4 C5 C6 O1 O3 C24
MPLA 24 N1 N2 C7 C8 C9 C10 C11 C12 C13 C14 C15 C16 N1_$1 N2_$1 C7_$1 C8_$1 =
        C9_$1 C10_$1 C11_$1 C12_$1 C13_$1 C14_$1 C15_$1 C16_$1
MPLA  6 C17 C18 C19 C20 C21 C22 O2 O4 C23
SIMU     0.010   0.020   1.900 C25 C26 C27
FMAP   2
PLAN   10
SIZE     0.02   0.03   0.10
ACTA
BOND
BOND   $H
CONF
L.S.  20
TEMP  -173.00
WGHT    0.053600    0.393500
EXTI    0.003971
FVAR       5.37553
MOLE    1
O1    4   -0.282299    0.011121    0.331401    11.00000    0.02748    0.02588 =
         0.02366    0.01250    0.00494    0.00226
H1O   2   -0.211252   -0.042032    0.317954    11.00000   -1.50000
O2    4    1.213572    0.834393    0.452745    11.00000    0.01408    0.03897 =
         0.02206    0.00224   -0.00258    0.00231
H2O   2    1.189726    0.882405    0.514310    11.00000   -1.50000
O3    4   -0.007825   -0.038510    0.216363    11.00000    0.02521    0.02145 =
         0.02427    0.00922    0.00457    0.00602
O4    4    0.871955    0.877786    0.514159    11.00000    0.01586    0.03631 =
         0.01607    0.00388    0.00212    0.00044
N1    3    0.165334    0.460613    0.113945    11.00000    0.01525    0.01964 =
         0.01798    0.00650   -0.00069    0.00115
H1N   2    0.100595    0.473504    0.064964    11.00000   -1.20000
N2    3   -0.243946    0.375189   -0.013614    11.00000    0.01662    0.01870 =
         0.01715    0.00505    0.00117    0.00299
C1    1   -0.238486    0.080747    0.278102    11.00000    0.02107    0.02116 =
         0.01796    0.00700   -0.00030   -0.00234
C2    1   -0.338116    0.174395    0.285353    11.00000    0.02225    0.02853 =
         0.02528    0.01017    0.00711    0.00366
AFIX  43
H2    2   -0.436492    0.189585    0.326211    11.00000   -1.20000
AFIX   0
C3    1   -0.295022    0.246937    0.232922    11.00000    0.02257    0.02433 =
         0.02598    0.01066    0.00532    0.00598
AFIX  43
H3    2   -0.364657    0.311369    0.238148    11.00000   -1.20000
AFIX   0
C4    1   -0.151313    0.226216    0.173012    11.00000    0.01763    0.01945 =
         0.01718    0.00552   -0.00156   -0.00076
C5    1   -0.051048    0.130156    0.165465    11.00000    0.01768    0.02137 =
         0.01763    0.00507    0.00101    0.00041
AFIX  43
H5    2    0.047265    0.114716    0.124583    11.00000   -1.20000
AFIX   0
C6    1   -0.094626    0.057731    0.217288    11.00000    0.01908    0.01787 =
         0.01710    0.00431   -0.00239    0.00014
C7    1   -0.104661    0.306582    0.118820    11.00000    0.01811    0.01839 =
         0.01717    0.00526    0.00299    0.00263
C8    1   -0.257415    0.304295    0.041011    11.00000    0.01880    0.01791 =
         0.01775    0.00441    0.00320    0.00165
C9    1   -0.452132    0.220579    0.004224    11.00000    0.02033    0.02256 =
         0.02209    0.00859    0.00183   -0.00124
AFIX  43
H9    2   -0.498357    0.162540    0.029698    11.00000   -1.20000
AFIX   0
C10   1   -0.554186    0.241174   -0.072842    11.00000    0.01677    0.02348 =
         0.02124    0.00644   -0.00007   -0.00114
H10   2   -0.688952    0.199146   -0.115466    11.00000   -1.20000
C11   1   -0.423803    0.338086   -0.083483    11.00000    0.01630    0.01858 =
         0.01763    0.00321    0.00202    0.00181
C12   1    0.475914    0.617481    0.158889    11.00000    0.01580    0.01796 =
         0.01760    0.00284    0.00189    0.00350
C13   1    0.354003    0.524170    0.171440    11.00000    0.01613    0.01792 =
         0.01779    0.00354    0.00122    0.00291
C14   1    0.399441    0.480610    0.249591    11.00000    0.01773    0.02158 =
         0.02194    0.00622   -0.00381    0.00166
AFIX  43
H14   2    0.520751    0.507610    0.300741    11.00000   -1.20000
AFIX   0
C15   1    0.239297    0.393742    0.238369    11.00000    0.02250    0.02184 =
         0.02204    0.00937   -0.00011    0.00281
AFIX  43
H15   2    0.229393    0.349375    0.280031    11.00000   -1.20000
AFIX   0
C16   1    0.088532    0.381120    0.152684    11.00000    0.01895    0.01826 =
         0.01854    0.00570    0.00227    0.00329
C17   1    0.672103    0.676838    0.235746    11.00000    0.01639    0.01693 =
         0.02077    0.00691    0.00008    0.00046
C18   1    0.853997    0.658787    0.207403    11.00000    0.01948    0.02733 =
         0.01923    0.00234    0.00169    0.00457
AFIX  43
H18   2    0.855331    0.609125    0.137653    11.00000   -1.20000
AFIX   0
C19   1    1.034314    0.713045    0.280608    11.00000    0.01670    0.02983 =
         0.02546    0.00503    0.00383    0.00608
AFIX  43
H19   2    1.157935    0.700333    0.260386    11.00000   -1.20000
AFIX   0
C20   1    1.035051    0.785017    0.382131    11.00000    0.01503    0.02327 =
         0.02199    0.00714   -0.00134    0.00084
C21   1    0.852697    0.804575    0.411720    11.00000    0.01832    0.01990 =
         0.01698    0.00592    0.00231    0.00105
C22   1    0.672559    0.750825    0.338780    11.00000    0.01446    0.02088 =
         0.02027    0.00808    0.00185    0.00098
AFIX  43
H22   2    0.549046    0.764296    0.358855    11.00000   -1.20000
AFIX   0
C23   1    0.688782    0.892696    0.549355    11.00000    0.01821    0.05062 =
         0.02101    0.00265    0.00595    0.00003
H23A  2    0.600093    0.932602    0.512045    11.00000   -1.50000
H23B  2    0.729069    0.943681    0.624395    11.00000   -1.50000
H23C  2    0.608310    0.810728    0.536333    11.00000   -1.50000
C24   1    0.131144   -0.073915    0.150625    11.00000    0.03723    0.03183 =
         0.03239    0.01375    0.01362    0.01612
AFIX 137
H24A  2    0.245978   -0.005432    0.172360    11.00000   -1.50000
H24B  2    0.064136   -0.095580    0.078947    11.00000   -1.50000
H24C  2    0.178459   -0.144970    0.155562    11.00000   -1.50000
AFIX   0
MOLE    2
PART   -1
O6    4    0.320136    0.578276    0.514038    10.50000    0.19190    0.03908 =
         0.06674    0.01617    0.05020    0.00860
O5    4    0.298205    0.383963    0.487512    10.50000    0.16505    0.05405 =
         0.07311    0.03574   -0.00147    0.00604
AFIX  83
H5A   2    0.419508    0.400166    0.485113    10.50000   -1.50000
AFIX   0
C25   1    0.221488    0.481185    0.503578    10.50000    0.15675    0.03799 =
         0.02484    0.01112   -0.00114    0.00104
C26   1    0.001283    0.466963    0.510279    10.50000    0.15268    0.03740 =
         0.05046    0.02048   -0.01741    0.00201
AFIX  23
H26A  2   -0.073475    0.385063    0.458311    10.50000   -1.20000
H26B  2   -0.009259    0.471599    0.579572    10.50000   -1.20000
AFIX   0
C27   1   -0.093325    0.564193    0.491946    10.50000    0.13788    0.05284 =
         0.09160    0.03721   -0.02593    0.01045
AFIX  33
H27A  2   -0.235921    0.549726    0.494120    10.50000   -1.50000
H27B  2   -0.080751    0.561067    0.424004    10.50000   -1.50000
H27C  2   -0.024984    0.645176    0.545762    10.50000   -1.50000
HKLF    4
REM  IF11_AR_polf3_3b_100K in P-1
REM R1 =  0.0383 for   3098 Fo > 4sig(Fo)  and  0.0473 for all   3688 data
REM    339 parameters refined using     12 restraints
END
;
data_global
_journal_date_recd_electronic     2012-08-10
_journal_date_accepted     2012-08-21
_journal_name_full     'Acta Crystallographica, Section E'
_journal_year     2012
_journal_volume     68
_journal_issue      9
_journal_page_first     o2797
_journal_page_last     o2798
_journal_paper_category     QO
_journal_paper_doi     10.1107/S1600536812036495
_journal_coeditor_code     BT5999
_publ_contact_author_name     'Joachim Kusz'
_publ_contact_author_address
;
Institute of Pysics,
University of Silesia
Uniwersytecka 4
40-007 Katowice
Poland
;
_publ_contact_author_email     'joachim.kusz@us.edu.pl'
_publ_contact_author_fax     ?
_publ_contact_author_phone     ?
_publ_section_title
;
<i>meso</i>-5,10,15,20-Tetrakis(4-hydroxy-3-methoxyphenyl)porphyrin propionic
acid monosolvate
;
loop_
    _publ_author_name
    _publ_author_address
    'Leonarska, Agnieszka'
;
Institute of Physics
University of Silesia
Uniwersytecka 4
40-007 Katowice, Poland
;
    'Zubko, Maciej'
;
Institute of Materials Science
University of Silesia
Bankowa 12
40-007 Katowice, Poland
;
    'Ku\'s, Piotr'
;
Institute of Chemistry
University of Silesia
Szkolna 9
40-007 Katowice, Poland
;
    'Kusz, Joachim'
;
Institute of Physics
University of Silesia
Uniwersytecka 4
40-007 Katowice, Poland
;
    'Ratuszna, Alicja'
;
Institute of Physics
University of Silesia
Uniwersytecka 4
40-007 Katowice, Poland
;
