# Supplementary material for: meso-5,10,15,20-Tetra­kis(4-hy­droxy-3-meth­oxy­phen­yl)porphyrin propionic acid monosolvate
Source: Acta Crystallogr Sect E Struct Rep Online. 2012 Aug 25;68(Pt 9):o2797–8. doi: 10.1107/S1600536812036495 (PMC3435825; doi:10.1107/S1600536812036495)
Supplement: Supplementary file 2 [file e-68-o2797-Isup2.hkl]

#
# h,k,l, Fc-squared, Fo-squared, sigma(Fo-squared) and status flag
#
data_I
_shelx_title ' IF11_AR_polf3_3b_100K in P-1'
_shelx_refln_list_code          4
_shelx_F_calc_maximum      129.02
_exptl_crystal_F_000       458.00
_reflns_d_resolution_high  0.8436
 
loop_
 _symmetry_equiv_pos_as_xyz
 'x, y, z'
 '-x, -y, -z'
 
_cell_length_a     6.8715
_cell_length_b    12.0783
_cell_length_c    14.3772
_cell_angle_alpha 112.850
_cell_angle_beta   98.560
_cell_angle_gamma  97.480
 
_shelx_F_squared_multiplier     1.000
 
loop_
 _refln_index_h
 _refln_index_k
 _refln_index_l
 _refln_F_squared_calc
 _refln_F_squared_meas
 _refln_F_squared_sigma
 _refln_observed_status
   1   0   0     1994.88     1807.80     23.95 o
   2   0   0     1071.48      993.74     20.67 o
   3   0   0        6.22        4.72      2.70 o
   4   0   0        1.57        0.41      2.65 o
   5   0   0      108.01      115.11      3.67 o
   6   0   0        4.62        7.34      1.92 o
   7   0   0       89.38      106.64      7.92 o
  -7   1   0       45.90       43.03      3.78 o
  -6   1   0       57.06       60.19      4.18 o
  -5   1   0     1074.76     1070.38     15.76 o
  -4   1   0      120.14      129.53      7.52 o
  -3   1   0      172.05      193.61     10.98 o
  -2   1   0       20.83       14.84      3.16 o
  -1   1   0      247.69      200.52      5.68 o
   0   1   0      122.27       75.33      3.96 o
   1   1   0     3730.61     3680.34     24.02 o
   2   1   0       47.67       43.72      3.22 o
   3   1   0       37.34       50.39      4.38 o
   4   1   0       73.00       70.15      2.43 o
   5   1   0      347.67      347.96      6.47 o
   6   1   0      166.93      173.43      7.02 o
   7   1   0       22.45       22.93      2.84 o
  -8   2   0      166.03      177.20      5.16 o
  -7   2   0       38.26       40.25      5.16 o
  -6   2   0      237.92      247.73      8.21 o
  -5   2   0       46.46       47.56      4.26 o
  -4   2   0        1.13        2.71      2.84 o
  -3   2   0      130.85      123.58      8.42 o
  -2   2   0     1385.10     1241.73     14.95 o
  -1   2   0      123.03      105.65      3.44 o
   0   2   0      284.68      357.24      5.46 o
   1   2   0     2265.45     1922.53     14.66 o
   2   2   0      329.74      307.71      7.50 o
   3   2   0       16.85       14.85      2.60 o
   4   2   0       18.95       16.93      1.47 o
   5   2   0       25.70       28.75      4.29 o
   6   2   0       53.13       46.45      9.02 o
   7   2   0        2.17        1.99      1.52 o
  -8   3   0      253.72      245.05      6.03 o
  -7   3   0       68.78       66.01      6.53 o
  -6   3   0      167.14      171.44     10.78 o
  -5   3   0      207.45      219.94      8.89 o
  -4   3   0      653.88      648.79     29.47 o
  -3   3   0      357.92      342.76     10.85 o
  -2   3   0      293.90      273.87      8.70 o
  -1   3   0      502.21      404.49      9.94 o
   0   3   0        0.00        0.84      0.71 o
   1   3   0      127.01       91.91      2.47 o
   2   3   0      546.22      567.64      8.01 o
   3   3   0       51.82       47.20      6.20 o
   4   3   0      177.51      187.24      4.68 o
   5   3   0       72.28       60.47      4.35 o
   6   3   0       95.68       92.50      4.07 o
   7   3   0        8.61        7.16      2.38 o
  -8   4   0      115.55      127.72      5.97 o
  -7   4   0      710.82      748.30     21.89 o
  -6   4   0      343.63      378.37     16.38 o
  -5   4   0        0.83       -0.40      4.17 o
  -4   4   0       38.39       48.98      3.16 o
  -3   4   0      170.47      197.06      8.44 o
  -2   4   0      318.62      330.42     10.23 o
  -1   4   0      895.29      907.77     18.15 o
   0   4   0        0.49       -0.01      1.54 o
   1   4   0        0.41        1.28      2.09 o
   2   4   0     1459.11     1417.30     19.19 o
   3   4   0      658.19      669.19      7.39 o
   4   4   0       28.64       33.66      2.31 o
   5   4   0      153.01      154.18      6.80 o
   6   4   0       11.02       11.02      2.86 o
   7   4   0       21.62       33.76      3.30 o
  -7   5   0       20.54       22.78      4.39 o
  -6   5   0      174.54      177.80     11.55 o
  -5   5   0      176.65      171.71      7.24 o
  -4   5   0        8.77        9.43      1.58 o
  -3   5   0       76.12       71.68      5.05 o
  -2   5   0      431.67      448.13     13.30 o
  -1   5   0      280.18      274.26     12.71 o
   0   5   0       27.07       25.53      4.56 o
   1   5   0       51.05       39.32      4.78 o
   2   5   0      107.72      123.04      7.48 o
   3   5   0       15.36       17.47      1.96 o
   4   5   0      850.17      837.60     12.14 o
   5   5   0       64.49       72.76      6.51 o
   6   5   0       51.56       54.36      3.41 o
  -7   6   0       27.26       34.34      4.78 o
  -6   6   0      155.06      168.64     11.13 o
  -5   6   0      210.75      221.20     12.45 o
  -4   6   0       39.30       36.23      2.74 o
  -3   6   0        4.20        7.28      1.80 o
  -2   6   0       41.25       30.08      3.17 o
  -1   6   0      172.11      199.79     11.81 o
   0   6   0       24.53       32.15      5.35 o
   1   6   0       25.97       24.10      4.31 o
   2   6   0       48.47       50.60      1.64 o
   3   6   0       16.17       13.94      2.27 o
   4   6   0      210.18      196.70      8.56 o
   5   6   0       11.24       14.82      2.62 o
   6   6   0       48.38       55.47      2.41 o
  -7   7   0        9.45       12.77      3.18 o
  -6   7   0        1.70       10.22      4.27 o
  -5   7   0       30.81       34.30      2.86 o
  -4   7   0        2.16        0.62      1.38 o
  -3   7   0       96.24       85.17      4.58 o
  -2   7   0        0.25        0.53      1.56 o
  -1   7   0        8.40       11.24      3.73 o
   0   7   0      345.89      389.65      9.91 o
   1   7   0      264.05      278.56      3.95 o
   2   7   0      194.16      204.22      5.80 o
   3   7   0      147.67      132.51      4.20 o
   4   7   0      181.68      169.24      5.66 o
   5   7   0        0.01        1.73      1.58 o
  -7   8   0       11.45       10.50      2.62 o
  -6   8   0        3.19        6.99      3.50 o
  -5   8   0        0.03        0.11      2.10 o
  -4   8   0       56.07       64.19      3.81 o
  -3   8   0       50.72       47.38      2.76 o
  -2   8   0       27.28       29.27      3.36 o
  -1   8   0      567.00      573.43      8.77 o
   0   8   0       73.36       74.76      3.41 o
   1   8   0        2.95       13.32      2.68 o
   2   8   0        4.25        5.98      1.88 o
   3   8   0        0.02       -0.23      1.89 o
   4   8   0       65.11       68.76      2.93 o
   5   8   0      105.19       99.87      7.02 o
  -6   9   0       25.45       27.57      3.70 o
  -5   9   0        8.49        8.83      1.83 o
  -4   9   0      184.09      176.88      8.45 o
  -3   9   0       53.34       61.62      4.49 o
  -2   9   0       87.33       89.88      3.70 o
  -1   9   0       18.50       18.07      1.95 o
   0   9   0        1.78        2.01      1.94 o
   1   9   0      103.00      102.14      4.78 o
   2   9   0       24.88       24.09      2.20 o
   3   9   0       72.56       73.89      3.25 o
   4   9   0       16.15       16.50      2.95 o
  -6  10   0       33.99       28.36      2.17 o
  -5  10   0       97.31      107.33      5.19 o
  -4  10   0       46.04       41.66      3.71 o
  -3  10   0       31.58       27.74      2.49 o
  -2  10   0       52.12       51.78      2.86 o
  -1  10   0       14.19       11.17      1.87 o
   0  10   0        3.97        1.13      2.28 o
   1  10   0       12.61       12.31      2.26 o
   2  10   0        6.25        5.72      3.31 o
   3  10   0       42.42       38.26      3.53 o
  -5  11   0       15.75       17.93      1.65 o
  -4  11   0       14.89       19.72      2.43 o
  -3  11   0        7.51       12.47      1.85 o
  -2  11   0       20.32       20.52      1.72 o
  -1  11   0        7.29        6.90      1.59 o
   0  11   0       43.12       40.70      3.29 o
   1  11   0       48.07       55.56      4.34 o
   2  11   0      227.03      219.57      9.70 o
  -4  12   0       13.71       17.43      1.78 o
  -3  12   0       82.00       78.79      2.61 o
  -2  12   0        2.15        3.77      1.29 o
  -1  12   0      145.34      154.39      5.07 o
   0  12   0       39.46       40.59      3.48 o
   1  12   0      338.46      341.77     11.60 o
  -2  13   0       21.55       20.78      2.00 o
   0 -13   1      124.13      128.05      6.76 o
   1 -13   1       13.83       13.89      1.47 o
   2 -13   1       39.92       37.25      2.18 o
   3 -13   1      115.65      105.26     10.28 o
  -2 -12   1      107.17      101.69      5.29 o
  -1 -12   1      463.77      443.19     14.40 o
   0 -12   1      153.61      156.49      5.05 o
   1 -12   1       35.64       38.30      2.81 o
   2 -12   1        0.01        0.64      1.14 o
   3 -12   1        0.53        1.38      1.05 o
   4 -12   1        6.28        5.78      1.57 o
   5 -12   1        1.17        1.91      1.74 o
  -2 -11   1        0.06       -1.06      2.57 o
  -1 -11   1      149.26      152.95      6.95 o
   0 -11   1        2.49        2.61      2.02 o
   1 -11   1      130.16      127.91      5.13 o
   2 -11   1      223.14      221.65      5.32 o
   3 -11   1       94.20       86.52      3.77 o
   4 -11   1       47.31       49.22      3.99 o
   5 -11   1        0.99       -1.42      1.42 o
  -3 -10   1       46.28       44.21      2.70 o
  -2 -10   1       14.12       19.16      2.49 o
  -1 -10   1       31.15       36.46      3.05 o
   0 -10   1       97.40      102.45      4.82 o
   1 -10   1       14.40       16.75      2.42 o
   2 -10   1       72.33       68.96      3.36 o
   3 -10   1      234.32      206.05      7.27 o
   4 -10   1        0.09        1.85      1.72 o
   5 -10   1       87.63       90.13      4.10 o
   6 -10   1        1.13        1.04      2.81 o
  -4  -9   1        0.13        3.21      3.10 o
  -3  -9   1       56.71       56.11      3.00 o
  -2  -9   1       57.76       57.90      3.56 o
  -1  -9   1      215.43      227.07      5.15 o
   0  -9   1        1.61        0.81      1.56 o
   1  -9   1       80.60       89.52      4.10 o
   2  -9   1       83.64       80.74      6.90 o
   3  -9   1       44.71       44.86      4.93 o
   4  -9   1      119.20      113.88      5.08 o
   5  -9   1       45.36       50.68      3.39 o
   6  -9   1      101.03      109.57      7.39 o
  -5  -8   1        8.05        9.60      2.07 o
  -4  -8   1        6.00        2.27      1.36 o
  -3  -8   1       19.77       23.70      2.62 o
  -2  -8   1       71.02       71.76      2.93 o
  -1  -8   1      156.01      151.71      3.02 o
   0  -8   1        9.46       13.15      1.56 o
   1  -8   1       29.94       39.70      2.29 o
   2  -8   1       60.86       59.98      4.18 o
   3  -8   1       30.71       26.73      2.24 o
   4  -8   1       19.12       13.80      3.71 o
   5  -8   1        7.09        4.97      1.88 o
   6  -8   1       63.32       64.87      6.64 o
   7  -8   1        1.44       -1.80      2.07 o
  -6  -7   1        1.07       -1.19      1.69 o
  -5  -7   1        3.04        1.81      1.58 o
  -4  -7   1      105.09      105.28      4.55 o
  -3  -7   1       21.60       24.88      2.12 o
  -2  -7   1      164.20      180.77      3.91 o
  -1  -7   1      366.71      332.16      4.10 o
   0  -7   1      892.18      927.16     15.10 o
   1  -7   1       20.96       14.86      4.65 o
   2  -7   1        6.15       12.84      2.32 o
   3  -7   1       43.59       43.19      3.83 o
   4  -7   1       14.93       10.48      1.90 o
   5  -7   1       13.42       13.07      1.90 o
   6  -7   1        0.22        1.83      3.88 o
   7  -7   1        0.45       -2.44      2.44 o
  -6  -6   1        2.66        4.57      1.80 o
  -5  -6   1       28.91       26.88      3.15 o
  -4  -6   1      868.62      813.79     12.85 o
  -3  -6   1      115.95      124.03      4.57 o
  -2  -6   1      633.50      668.64      6.47 o
  -1  -6   1      105.44      107.04      7.70 o
   0  -6   1       94.86       91.25      8.04 o
   1  -6   1       59.44       46.58      3.97 o
   2  -6   1        4.52        9.35      3.39 o
   3  -6   1      604.62      577.29     16.81 o
   4  -6   1      287.75      291.81      9.54 o
   5  -6   1      196.81      203.00      7.45 o
   6  -6   1       80.69       74.68      7.93 o
   7  -6   1       49.28       50.31      3.21 o
  -6  -5   1        5.34        4.96      1.55 o
  -5  -5   1        0.15        1.00      2.34 o
  -4  -5   1        1.79        1.65      1.61 o
  -3  -5   1     1236.42     1267.98     10.18 o
  -2  -5   1        2.16        1.72      1.33 o
  -1  -5   1      753.36      691.68     11.49 o
   0  -5   1       49.86       39.46      4.98 o
   1  -5   1      122.30      143.62      7.93 o
   2  -5   1      773.17      794.58     19.09 o
   3  -5   1      423.90      444.74     14.52 o
   4  -5   1       47.18       60.94      5.30 o
   5  -5   1      179.10      173.36      8.13 o
   6  -5   1       87.96       97.03      8.67 o
   7  -5   1       93.82       97.93      4.90 o
  -7  -4   1       16.71       20.79      3.03 o
  -6  -4   1      110.27      116.31      4.08 o
  -5  -4   1       62.61       65.43      3.41 o
  -4  -4   1       49.46       40.35      2.34 o
  -3  -4   1       58.22       71.92      3.91 o
  -2  -4   1       65.54       59.96      3.37 o
  -1  -4   1      125.58      113.33      4.22 o
   0  -4   1      160.04      168.39      4.78 o
   1  -4   1      193.41      138.90      6.98 o
   2  -4   1      524.20      421.47     12.67 o
   3  -4   1      795.25      837.23     17.03 o
   4  -4   1       35.80       46.15      7.87 o
   5  -4   1       32.12       35.74      7.14 o
   6  -4   1      644.71      687.04     22.21 o
   7  -4   1        0.16       -0.19      1.56 o
  -7  -3   1        3.02        3.82      0.99 o
  -6  -3   1      182.34      184.82      5.51 o
  -5  -3   1      200.02      212.39      7.26 o
  -4  -3   1       24.45       30.62      1.66 o
  -3  -3   1       19.57       16.07      4.33 o
  -2  -3   1      170.09      167.85      3.74 o
  -1  -3   1      148.82      122.61      4.47 o
   0  -3   1     7010.41     7224.11     80.26 o
   1  -3   1     2420.74     2092.03     30.13 o
   2  -3   1      442.00      431.68      9.91 o
   3  -3   1      219.59      199.68      7.29 o
   4  -3   1       13.05       30.40      7.16 o
   5  -3   1      134.10      141.04      5.50 o
   6  -3   1      310.70      321.69     14.42 o
   7  -3   1      100.69      106.04      4.95 o
  -7  -2   1        0.75        1.60      2.40 o
  -6  -2   1        1.62        3.54      2.15 o
  -5  -2   1     1644.19     1688.30     16.58 o
  -4  -2   1       49.99       47.64      1.90 o
  -3  -2   1     1834.81     1801.41     33.54 o
  -2  -2   1       56.33       38.74      3.73 o
  -1  -2   1     1855.73     1759.63     13.06 o
   0  -2   1        1.19       11.26      0.67 o
   1  -2   1     1230.33     1242.89     15.93 o
   2  -2   1        2.63        5.95      1.82 o
   3  -2   1      628.56      567.63     19.55 o
   4  -2   1      199.40      201.51     13.17 o
   5  -2   1     1872.76     1899.44     25.38 o
   6  -2   1     1291.70     1328.18     20.67 o
   7  -2   1      215.12      212.43      6.77 o
  -7  -1   1       41.93       41.52      3.72 o
  -6  -1   1      884.13      917.68     13.07 o
  -5  -1   1      353.24      360.26      6.51 o
  -4  -1   1        2.75        3.52      3.44 o
  -3  -1   1      269.74      222.92      9.40 o
  -2  -1   1      231.74      242.86      9.97 o
  -1  -1   1       82.87       66.75      1.49 o
   0  -1   1     2134.68     2379.77     24.58 o
   1  -1   1      600.85      560.29     11.29 o
   2  -1   1       23.41       26.16      2.91 o
   3  -1   1      105.71       93.67      5.73 o
   4  -1   1        8.28        7.52      1.99 o
   5  -1   1       78.42       64.49      2.60 o
   6  -1   1       81.11       96.43      5.13 o
   7  -1   1        5.34        8.81      2.09 o
  -7   0   1        2.53        0.66      1.95 o
  -6   0   1       13.11       14.10      2.77 o
  -5   0   1       80.13       72.11      3.22 o
  -4   0   1      359.21      379.74     12.40 o
  -3   0   1      108.44      127.59      9.16 o
  -2   0   1     1357.21     1214.04     22.77 o
  -1   0   1     3493.66     3480.47     26.25 o
   0   0   1       31.22       84.75      2.47 o
   1   0   1      211.82      188.43      4.42 o
   2   0   1      739.13      697.37     12.39 o
   3   0   1     1012.33     1067.51     19.07 o
   4   0   1      463.94      473.63      8.12 o
   5   0   1       71.29       72.10      2.80 o
   6   0   1      637.99      636.71     11.63 o
   7   0   1       29.50       25.99      2.61 o
  -8   1   1       25.84       30.67      2.39 o
  -7   1   1       80.97       80.44      6.88 o
  -6   1   1      505.54      548.69     18.99 o
  -5   1   1       14.20       11.33      2.32 o
  -4   1   1        0.27        5.67      3.99 o
  -3   1   1        2.21        0.90      3.15 o
  -2   1   1     4194.95     4055.81     51.93 o
  -1   1   1     6919.09     7220.04     53.18 o
   0   1   1     1327.67     1394.19     17.57 o
   1   1   1     7099.32     7026.64     44.16 o
   2   1   1     1933.89     1951.64     23.22 o
   3   1   1      650.09      695.21     15.09 o
   4   1   1      109.24      120.10      3.37 o
   5   1   1      293.35      294.06      7.18 o
   6   1   1        3.82        2.43      2.26 o
   7   1   1       37.12       38.68      2.43 o
  -8   2   1        3.43        6.20      3.38 o
  -7   2   1       42.89       55.55      6.22 o
  -6   2   1       48.69       48.12      6.12 o
  -5   2   1      121.84      132.63      6.81 o
  -4   2   1      448.03      468.45     18.32 o
  -3   2   1      491.33      489.36     15.77 o
  -2   2   1     2279.32     2157.06     24.16 o
  -1   2   1     9349.78    10003.72     51.66 o
   0   2   1     1851.86     1587.14     21.02 o
   1   2   1        3.33        2.45      1.08 o
   2   2   1      939.17      886.65     14.04 o
   3   2   1       51.43       67.97      4.66 o
   4   2   1       61.56       49.14      1.84 o
   5   2   1      304.93      311.68      7.70 o
   6   2   1        9.59       10.04      2.69 o
   7   2   1        8.18        6.22      1.07 o
  -8   3   1       64.66       66.69      2.61 o
  -7   3   1      107.44      121.21      8.92 o
  -6   3   1       20.36       18.71      4.86 o
  -5   3   1       17.80       12.53      2.76 o
  -4   3   1      123.11      134.27      4.55 o
  -3   3   1      426.47      452.69     10.01 o
  -2   3   1        4.22        3.26      1.30 o
  -1   3   1      400.99      389.52     12.14 o
   0   3   1      595.68      534.46      8.93 o
   1   3   1     1260.76     1089.81     14.18 o
   2   3   1       49.45       63.59      2.87 o
   3   3   1      177.46      200.41      3.77 o
   4   3   1       35.12       36.81      1.97 o
   5   3   1        6.09        0.58      2.26 o
   6   3   1        4.77        3.89      2.15 o
   7   3   1       15.39       17.97      2.79 o
  -8   4   1        8.27       10.00      2.05 o
  -7   4   1      269.38      295.17     13.66 o
  -6   4   1     1114.30     1207.00     30.60 o
  -5   4   1        8.67        6.81      1.94 o
  -4   4   1      370.24      361.67      7.89 o
  -3   4   1      178.71      188.22      6.48 o
  -2   4   1        0.00       -0.22      1.40 o
  -1   4   1     2240.53     2184.33     37.12 o
   0   4   1      573.01      472.07     15.07 o
   1   4   1     1173.50     1086.63     24.05 o
   2   4   1        7.81        7.03      1.72 o
   3   4   1      243.34      248.53      3.98 o
   4   4   1      154.15      160.65      4.60 o
   5   4   1      236.05      222.21     17.15 o
   6   4   1       13.86       19.04      3.40 o
  -7   5   1      104.16      112.83      8.56 o
  -6   5   1       11.61       12.07      4.40 o
  -5   5   1      444.71      462.64     10.14 o
  -4   5   1       71.64       75.04      2.80 o
  -3   5   1      204.59      239.82     11.73 o
  -2   5   1     1538.91     1632.86     33.76 o
  -1   5   1        0.61       -0.69      3.07 o
   0   5   1      166.20      158.05      9.71 o
   1   5   1        3.35        3.06      2.55 o
   2   5   1      278.07      273.17      4.88 o
   3   5   1      167.28      168.12      5.12 o
   4   5   1       60.15       70.04      4.65 o
   5   5   1      270.23      254.18     11.86 o
   6   5   1       25.68       30.03      2.62 o
  -7   6   1        1.94        4.11      2.59 o
  -6   6   1       99.47       94.38      8.53 o
  -5   6   1       80.52       72.14      3.64 o
  -4   6   1       70.03       76.18      3.87 o
  -3   6   1      247.97      245.48      6.91 o
  -2   6   1      173.59      177.19     11.26 o
  -1   6   1        1.49        1.46      3.65 o
   0   6   1       42.99       31.96      5.33 o
   1   6   1        4.38        2.84      0.81 o
   2   6   1      266.96      264.31      4.42 o
   3   6   1        0.73       -0.96      1.37 o
   4   6   1       53.57       45.50      3.82 o
   5   6   1        0.57        1.41      1.93 o
   6   6   1        0.07       -0.14      1.56 o
  -7   7   1       61.76       64.25      5.48 o
  -6   7   1       14.94       11.65      3.68 o
  -5   7   1        1.55        2.56      1.76 o
  -4   7   1       13.93       15.13      2.20 o
  -3   7   1        1.58        0.26      1.28 o
  -2   7   1      161.87      165.93      5.18 o
  -1   7   1     1009.82     1088.55     12.56 o
   0   7   1       35.09       29.54      1.47 o
   1   7   1       77.29       84.99      2.76 o
   2   7   1      203.87      190.79      4.04 o
   3   7   1      533.73      543.25     11.42 o
   4   7   1      111.83       99.24      4.11 o
   5   7   1      126.54      126.92      5.63 o
  -7   8   1       86.47       74.08      4.99 o
  -6   8   1        0.14        0.70      2.27 o
  -5   8   1      213.72      213.41     10.69 o
  -4   8   1      134.93      131.61      6.63 o
  -3   8   1        3.58        2.10      1.48 o
  -2   8   1       55.48       58.93      2.57 o
  -1   8   1      279.17      282.92      6.36 o
   0   8   1        1.62        2.25      1.26 o
   1   8   1       95.67      107.33      3.77 o
   2   8   1      163.27      162.07      5.20 o
   3   8   1      131.78      121.76      4.97 o
   4   8   1      175.27      177.33     20.27 o
  -6   9   1        3.07        0.59      3.16 o
  -5   9   1       75.09       80.90      4.63 o
  -4   9   1        0.25       -1.02      3.24 o
  -3   9   1        2.16        0.18      1.55 o
  -2   9   1       52.47       53.10      2.86 o
  -1   9   1      455.36      477.55      8.26 o
   0   9   1        0.03       -0.58      2.26 o
   1   9   1        4.01        6.24      3.34 o
   2   9   1       14.54       17.24      4.14 o
   3   9   1       51.84       50.89      3.18 o
   4   9   1       26.67       24.15      2.47 o
  -6  10   1       12.96       16.14      1.95 o
  -5  10   1       38.01       41.70      2.99 o
  -4  10   1      130.72      140.45      5.70 o
  -3  10   1       19.87       19.35      2.16 o
  -2  10   1       93.02       94.80      3.40 o
  -1  10   1        1.85        3.53      1.35 o
   0  10   1        0.64       -1.02      2.07 o
   1  10   1        9.40       13.26      6.74 o
   2  10   1        9.27       17.82      3.78 o
  -5  11   1        2.30        3.46      2.20 o
  -4  11   1      139.57      133.95      4.94 o
  -3  11   1      264.01      261.90      5.90 o
  -2  11   1       84.12       87.70      3.05 o
  -1  11   1        5.97        6.69      2.79 o
   0  11   1       96.63      110.21      4.75 o
   1  11   1       57.77       58.23      5.73 o
   2  11   1        8.20        7.56      2.28 o
  -4  12   1      140.16      136.57      4.44 o
  -3  12   1       13.15       12.16      1.87 o
  -2  12   1      135.18      133.42      5.59 o
  -1  12   1        6.08        5.64      1.49 o
   0  12   1        0.21        4.84      2.56 o
   1  12   1      184.97      192.28      7.66 o
  -1 -13   2        1.54       -1.76      2.00 o
   0 -13   2      108.70      103.87      4.66 o
   1 -13   2        9.98       10.50      1.46 o
   2 -13   2       40.37       45.29      2.18 o
   3 -13   2       40.72       39.83      2.01 o
   4 -13   2       20.38       20.27      3.45 o
  -2 -12   2      267.80      259.74      9.72 o
  -1 -12   2       17.23       15.75      2.55 o
   0 -12   2      184.04      192.47      5.65 o
   1 -12   2        0.01       -1.13      1.73 o
   2 -12   2      187.43      200.28      5.69 o
   3 -12   2       32.80       30.70      2.68 o
   4 -12   2       30.36       28.92      2.31 o
   5 -12   2       99.99       90.11     15.67 o
  -3 -11   2        1.99        1.70      1.55 o
  -2 -11   2      117.31      121.61      5.54 o
  -1 -11   2      818.92      871.86     27.07 o
   0 -11   2       93.91      102.81      5.94 o
   1 -11   2       23.24       22.59      2.71 o
   2 -11   2        2.59        1.37      1.81 o
   3 -11   2       46.40       48.60      3.30 o
   4 -11   2       50.41       40.35      2.73 o
   5 -11   2       17.32       15.07      1.57 o
  -4 -10   2        3.47        2.39      1.37 o
  -3 -10   2       37.60       32.10      3.54 o
  -2 -10   2       21.31       26.45      2.63 o
  -1 -10   2       44.84       48.35      3.56 o
   0 -10   2       47.95       46.71      2.90 o
   1 -10   2       19.05       18.70      4.71 o
   2 -10   2       56.27       57.49      4.91 o
   3 -10   2       11.68        7.73      2.05 o
   4 -10   2       29.86       30.12      3.00 o
   5 -10   2       69.34       72.24      3.95 o
   6 -10   2      124.67      126.10      7.07 o
  -5  -9   2        0.30       -0.95      1.72 o
  -4  -9   2      107.75      109.96      4.25 o
  -3  -9   2        4.09        6.05      1.60 o
  -2  -9   2      114.51      108.93      4.10 o
  -1  -9   2        1.11       -0.16      1.25 o
   0  -9   2       56.89       57.37      2.78 o
   1  -9   2       60.35       69.77      2.75 o
   2  -9   2      215.99      225.77      7.09 o
   3  -9   2       34.63       33.06      3.98 o
   4  -9   2       11.84       15.55      4.03 o
   5  -9   2        9.04        9.49      2.15 o
   6  -9   2       63.85       63.90      6.19 o
  -5  -8   2        2.69        3.45      1.04 o
  -4  -8   2        1.86        1.03      1.42 o
  -3  -8   2      232.14      227.62      5.16 o
  -2  -8   2       13.05       15.08      1.26 o
  -1  -8   2      103.28       99.40      2.70 o
   0  -8   2       12.78       13.26      1.53 o
   1  -8   2      209.28      227.89      4.18 o
   2  -8   2       12.75       14.05      1.22 o
   3  -8   2      355.01      366.60     10.58 o
   4  -8   2      282.48      313.23     13.67 o
   5  -8   2       59.65       55.11      4.52 o
   6  -8   2       64.09       69.65      6.98 o
   7  -8   2       10.98        9.80      2.66 o
  -6  -7   2       44.52       47.71      3.01 o
  -5  -7   2        8.47        6.45      1.35 o
  -4  -7   2       56.08       59.72      3.60 o
  -3  -7   2      857.84      923.82     11.40 o
  -2  -7   2      230.17      225.36      4.17 o
  -1  -7   2      181.29      172.83      3.03 o
   0  -7   2      117.97      114.74      9.19 o
   1  -7   2       31.83       33.16      3.96 o
   2  -7   2        9.21       13.05      2.03 o
   3  -7   2      748.80      766.77     16.75 o
   4  -7   2       66.31       54.35      4.29 o
   5  -7   2        4.21        4.56      3.84 o
   6  -7   2       22.30       26.90      5.48 o
   7  -7   2       54.64       50.26      4.36 o
  -6  -6   2       48.36       47.35      3.60 o
  -5  -6   2       77.75       75.17      3.61 o
  -4  -6   2        0.26        0.93      1.66 o
  -3  -6   2        6.37        5.49      1.20 o
  -2  -6   2      155.02      174.68      3.32 o
  -1  -6   2      583.88      587.48     17.96 o
   0  -6   2      313.77      295.64     13.52 o
   1  -6   2       52.38       57.42      6.07 o
   2  -6   2      182.50      174.88      6.40 o
   3  -6   2      219.52      226.69      8.31 o
   4  -6   2        2.87        4.65      2.27 o
   5  -6   2       51.67       53.22      6.40 o
   6  -6   2       76.60       81.62      8.16 o
   7  -6   2      100.58      114.02      4.92 o
  -6  -5   2        1.74        5.57      3.21 o
  -5  -5   2       30.96       21.35      2.60 o
  -4  -5   2       21.58       17.16      1.53 o
  -3  -5   2       22.28       25.09      1.53 o
  -2  -5   2       47.84       36.76      4.99 o
  -1  -5   2      793.28      766.55     15.73 o
   0  -5   2      319.90      293.62     11.69 o
   1  -5   2        0.06        0.60      1.31 o
   2  -5   2      226.08      193.23      6.67 o
   3  -5   2      256.60      265.63     13.16 o
   4  -5   2      595.40      604.00     13.80 o
   5  -5   2       72.98       63.09      5.17 o
   6  -5   2      205.31      231.95     12.72 o
   7  -5   2        0.20       -0.81      1.66 o
  -7  -4   2       37.65       44.93      2.51 o
  -6  -4   2      115.84      103.24      6.36 o
  -5  -4   2      893.57      866.32     16.98 o
  -4  -4   2      240.76      230.51      4.41 o
  -3  -4   2      265.49      269.75     14.04 o
  -2  -4   2       97.97       78.15      3.46 o
  -1  -4   2       40.95       45.64      4.31 o
   0  -4   2     5159.63     4988.34     62.55 o
   1  -4   2     1665.66     1578.73     17.98 o
   2  -4   2     1509.37     1494.60     28.38 o
   3  -4   2      120.37      132.68      9.73 o
   4  -4   2      133.48      141.56      4.41 o
   5  -4   2      295.69      295.09     11.10 o
   6  -4   2       45.82       48.75      6.33 o
   7  -4   2      479.15      498.47     10.97 o
  -7  -3   2       41.92       40.15      2.45 o
  -6  -3   2      100.62      100.11      5.54 o
  -5  -3   2      909.30      879.84     11.02 o
  -4  -3   2       72.50       78.11      2.33 o
  -3  -3   2       77.93       69.24      7.37 o
  -2  -3   2       60.40       63.75      2.07 o
  -1  -3   2     2189.42     1888.59     57.38 o
   0  -3   2     9201.67     9007.52     65.37 o
   1  -3   2     1225.40     1072.65     18.37 o
   2  -3   2      584.44      542.80      8.77 o
   3  -3   2      417.11      401.97     16.75 o
   4  -3   2        7.50        6.64      1.39 o
   5  -3   2      232.85      251.23      7.25 o
   6  -3   2      676.33      702.15     14.78 o
   7  -3   2       89.26       98.87      4.72 o
  -7  -2   2       53.77       56.03      3.06 o
  -6  -2   2      499.92      494.22     12.13 o
  -5  -2   2       40.19       38.57      4.05 o
  -4  -2   2      203.78      202.92      5.70 o
  -3  -2   2       41.49       37.74      3.60 o
  -2  -2   2      137.60      109.32      7.35 o
  -1  -2   2      400.19      435.28     11.19 o
   0  -2   2      259.85      280.75      4.16 o
   1  -2   2      515.94      536.96     12.01 o
   2  -2   2      135.75      109.20      7.20 o
   3  -2   2        9.62        7.29      4.69 o
   4  -2   2       42.18       52.33      3.82 o
   5  -2   2       87.10       78.02      3.22 o
   6  -2   2       47.61       53.57      4.89 o
   7  -2   2      162.09      170.95      6.32 o
  -7  -1   2      251.23      256.37      6.74 o
  -6  -1   2       20.98       19.24      4.03 o
  -5  -1   2       42.88       50.07      3.86 o
  -4  -1   2     1009.87      989.61     51.63 o
  -3  -1   2     2642.24     2566.12     45.89 o
  -2  -1   2       99.18      110.58      7.06 o
  -1  -1   2      337.67      356.34      9.32 o
   0  -1   2       53.08       91.37      3.27 o
   1  -1   2      745.50      682.58     13.99 o
   2  -1   2       71.63       60.62      6.02 o
   3  -1   2      469.33      524.73     18.70 o
   4  -1   2      120.91      127.12      5.89 o
   5  -1   2       96.41       85.72      3.05 o
   6  -1   2       35.04       37.42      3.31 o
   7  -1   2       31.17       31.29      3.00 o
  -8   0   2       22.39       19.31      2.71 o
  -7   0   2        4.37        5.33      1.90 o
  -6   0   2      294.25      287.45     13.71 o
  -5   0   2       81.06       80.07      4.64 o
  -4   0   2       17.60       22.81      5.36 o
  -3   0   2     1600.82     1655.77     33.51 o
  -2   0   2      818.49      728.45     48.32 o
  -1   0   2       26.02       20.64      1.17 o
   0   0   2      624.88      697.10      7.55 o
   1   0   2     1366.72     1244.02     20.67 o
   2   0   2       86.33      115.99      7.43 o
   3   0   2      852.57      939.44     25.04 o
   4   0   2       91.80      106.37      4.19 o
   5   0   2      170.85      160.56      4.90 o
   6   0   2       10.30        7.22      1.90 o
   7   0   2       20.39       23.64      2.57 o
  -8   1   2       55.26       62.55      3.18 o
  -7   1   2        2.20        6.02      3.44 o
  -6   1   2       64.40       59.94      6.94 o
  -5   1   2      104.95       83.67      6.87 o
  -4   1   2        3.40        4.67      3.67 o
  -3   1   2      220.21      204.45     10.15 o
  -2   1   2      264.63      267.40      5.27 o
  -1   1   2     9631.59    10392.31     62.33 o
   0   1   2     2439.46     2109.77     27.46 o
   1   1   2     4930.79     4736.74     54.61 o
   2   1   2        9.01       23.86      4.00 o
   3   1   2      328.87      316.77     13.91 o
   4   1   2      834.07      874.70     10.85 o
   5   1   2      127.90      135.59      4.54 o
   6   1   2      194.69      196.68      7.38 o
   7   1   2        6.97        8.72      1.38 o
  -8   2   2        0.65        2.39      1.12 o
  -7   2   2       45.33       53.38      6.63 o
  -6   2   2        0.14        0.63      3.56 o
  -5   2   2      346.11      352.57      8.49 o
  -4   2   2       94.00       86.10      5.38 o
  -3   2   2      306.61      316.99      6.09 o
  -2   2   2        2.82        2.57      0.67 o
  -1   2   2    16646.83    19009.19    110.83 o
   0   2   2      397.95      405.11     10.01 o
   1   2   2     3940.04     3857.36     39.92 o
   2   2   2     1821.96     1862.19     31.86 o
   3   2   2      184.00      194.46     10.34 o
   4   2   2      413.63      408.41      5.94 o
   5   2   2      275.81      270.97      7.53 o
   6   2   2      351.19      364.97     10.17 o
   7   2   2       49.23       51.43      3.53 o
  -8   3   2        0.34       -0.32      0.89 o
  -7   3   2        2.26        0.07      3.20 o
  -6   3   2       38.46       37.09      5.82 o
  -5   3   2      140.33      132.14      5.93 o
  -4   3   2        1.24        4.18      1.38 o
  -3   3   2      464.25      452.57      7.94 o
  -2   3   2      265.40      270.56      5.23 o
  -1   3   2      770.28      710.94     17.09 o
   0   3   2       20.39       14.43      1.94 o
   1   3   2     1099.50      955.92     18.72 o
   2   3   2       26.97       17.71      3.00 o
   3   3   2      123.51      142.07      3.21 o
   4   3   2       47.43       47.14      2.30 o
   5   3   2      147.07      147.02      5.73 o
   6   3   2       18.70       20.56      3.68 o
  -8   4   2       29.63       24.41      3.09 o
  -7   4   2        0.86        1.87      1.83 o
  -6   4   2      126.04      120.52      9.47 o
  -5   4   2       97.89       92.60      7.50 o
  -4   4   2       48.77       46.45      2.37 o
  -3   4   2     2205.90     2214.75     42.15 o
  -2   4   2      126.35      117.96      7.76 o
  -1   4   2      663.09      583.11     17.58 o
   0   4   2       19.35       13.21      3.54 o
   1   4   2        0.01        0.88      1.31 o
   2   4   2      105.64      103.59      7.69 o
   3   4   2       62.34       72.74      2.80 o
   4   4   2        0.49        0.40      1.52 o
   5   4   2       42.13       39.64      5.32 o
   6   4   2       11.35       10.28      2.63 o
  -7   5   2      242.12      227.19     11.50 o
  -6   5   2      363.02      367.93     15.81 o
  -5   5   2      399.55      388.44     10.65 o
  -4   5   2      148.91      130.97      3.89 o
  -3   5   2       19.77       19.77      2.30 o
  -2   5   2      580.21      568.13     18.98 o
  -1   5   2     1047.79     1131.50     28.15 o
   0   5   2        0.42       -0.08      3.06 o
   1   5   2     1098.88     1121.66     27.93 o
   2   5   2       14.07       20.01      1.05 o
   3   5   2      180.38      185.17      5.61 o
   4   5   2        2.01        2.09      2.38 o
   5   5   2        3.23       -1.98      3.43 o
   6   5   2        0.00        0.75      2.26 o
  -7   6   2        0.00        1.91      2.72 o
  -6   6   2      225.45      216.45     11.58 o
  -5   6   2        0.03        1.62      1.66 o
  -4   6   2      314.41      354.40      9.68 o
  -3   6   2      214.80      221.79      6.30 o
  -2   6   2      797.38      779.01     15.11 o
  -1   6   2       34.48       37.54      2.38 o
   0   6   2       76.86       83.67      2.35 o
   1   6   2      212.07      207.42      3.21 o
   2   6   2      141.12      146.13      3.25 o
   3   6   2      183.78      178.50      4.89 o
   4   6   2      385.54      374.00     14.14 o
   5   6   2       47.22       44.00      3.14 o
  -7   7   2        3.80        4.25      1.31 o
  -6   7   2       33.01       28.80      4.43 o
  -5   7   2       17.22       19.29      2.37 o
  -4   7   2       53.57       57.64      4.68 o
  -3   7   2        8.26        8.76      2.05 o
  -2   7   2       76.57       77.27      2.69 o
  -1   7   2       38.74       42.10      2.52 o
   0   7   2       52.39       60.32      2.10 o
   1   7   2      168.91      168.34      3.32 o
   2   7   2       15.61       18.72      1.89 o
   3   7   2      294.68      285.91      6.46 o
   4   7   2      166.47      190.15     10.46 o
   5   7   2        0.04       -0.92      1.25 o
  -7   8   2       14.81        6.42      2.11 o
  -6   8   2       49.97       42.90      3.22 o
  -5   8   2       28.58       28.43      2.55 o
  -4   8   2       95.24      103.35      6.28 o
  -3   8   2       68.88       67.69      3.80 o
  -2   8   2       37.31       41.54      2.15 o
  -1   8   2       78.72       78.10      3.12 o
   0   8   2        0.98        0.52      1.96 o
   1   8   2      142.38      145.55      3.72 o
   2   8   2      126.43      129.69      5.23 o
   3   8   2      123.48      114.99      5.48 o
   4   8   2       80.28       64.70      3.60 o
  -6   9   2       56.01       62.61      5.00 o
  -5   9   2        3.06        2.05      1.89 o
  -4   9   2        1.28        1.06      3.11 o
  -3   9   2       58.86       64.72      2.90 o
  -2   9   2      121.73      125.54      3.89 o
  -1   9   2        0.30        0.52      1.39 o
   0   9   2      217.82      228.40      6.06 o
   1   9   2        2.86        1.20      2.55 o
   2   9   2      430.32      430.15     15.80 o
   3   9   2       46.29       41.19      3.58 o
  -6  10   2        0.21       -1.62      1.64 o
  -5  10   2        0.55       -0.05      3.32 o
  -4  10   2       66.19       74.96      3.38 o
  -3  10   2        4.58        4.46      1.46 o
  -2  10   2       19.22       20.28      1.67 o
  -1  10   2       13.56       12.34      2.48 o
   0  10   2        5.62        4.22      2.17 o
   1  10   2       38.12       44.54      6.04 o
   2  10   2      124.69      120.74      7.44 o
  -5  11   2       72.12       76.61      4.95 o
  -4  11   2       56.53       59.48      3.12 o
  -3  11   2      281.26      273.83      5.59 o
  -2  11   2       14.55       12.71      1.82 o
  -1  11   2       48.48       51.80      2.68 o
   0  11   2        8.73        7.50      3.49 o
   1  11   2      130.77      140.06      7.77 o
  -3  12   2        0.03        1.17      1.94 o
  -2  12   2       14.35       13.29      3.05 o
  -1  12   2      184.15      180.12      7.15 o
   0  12   2        0.19       -2.04      2.04 o
  -1 -13   3       14.09       13.10      2.14 o
   0 -13   3       29.87       30.55      3.77 o
   1 -13   3       15.48       17.09      1.71 o
   2 -13   3       72.06       74.52      4.68 o
   3 -13   3       76.45       75.74      3.27 o
   4 -13   3       22.17       23.54      2.41 o
  -2 -12   3       35.75       36.66      4.29 o
  -1 -12   3      219.20      220.28     10.82 o
   0 -12   3      135.55      146.94     10.12 o
   1 -12   3      113.75      114.40      4.90 o
   2 -12   3       53.79       50.63      6.01 o
   3 -12   3        5.98        4.88      3.61 o
   4 -12   3       24.21       22.74      2.05 o
   5 -12   3       22.97       23.89      1.81 o
  -3 -11   3        6.86        5.71      1.25 o
  -2 -11   3        1.74        3.53      1.72 o
  -1 -11   3      599.32      646.98     19.75 o
   0 -11   3      368.65      392.29      7.59 o
   1 -11   3      107.28      110.02      6.05 o
   2 -11   3       47.00       53.74      6.26 o
   3 -11   3      244.20      224.14     10.46 o
   4 -11   3       14.20       14.17      2.24 o
   5 -11   3      134.34      124.96      4.34 o
  -4 -10   3       14.77       15.94      1.67 o
  -3 -10   3       25.91       21.59      2.20 o
  -2 -10   3      451.00      451.21      8.82 o
  -1 -10   3       42.44       43.90      2.46 o
   0 -10   3      386.57      419.53      8.07 o
   1 -10   3      602.03      662.22     11.45 o
   2 -10   3       11.21       14.12      2.59 o
   3 -10   3        2.96        5.92      2.78 o
   4 -10   3       29.24       28.90      4.63 o
   5 -10   3       31.57       34.79      4.53 o
   6 -10   3       14.70       23.44      3.73 o
  -5  -9   3        1.74        5.15      1.13 o
  -4  -9   3        7.11        6.24      1.84 o
  -3  -9   3       10.34       10.97      1.88 o
  -2  -9   3      256.67      270.13      4.90 o
  -1  -9   3      154.16      160.45      3.90 o
   0  -9   3        9.46       14.00      1.64 o
   1  -9   3        0.48        5.06      1.28 o
   2  -9   3       15.16       11.95      1.45 o
   3  -9   3       47.48       55.19      3.64 o
   4  -9   3      135.90      121.83      8.98 o
   5  -9   3       33.09       30.46      4.10 o
   6  -9   3       69.00       76.75      6.70 o
  -5  -8   3        0.02       -0.35      1.35 o
  -4  -8   3      248.78      245.84      5.94 o
  -3  -8   3       28.17       32.01      2.22 o
  -2  -8   3      173.42      165.79      3.16 o
  -1  -8   3        5.62        5.60      0.99 o
   0  -8   3       52.21       54.38      2.34 o
   1  -8   3       17.31       17.00      1.49 o
   2  -8   3       42.14       40.22      2.31 o
   3  -8   3      281.89      323.74      7.07 o
   4  -8   3       58.06       63.11      6.79 o
   5  -8   3      198.32      183.94      7.43 o
   6  -8   3        1.49        3.77      3.13 o
   7  -8   3      176.54      172.98      6.18 o
  -6  -7   3       10.94       12.81      1.93 o
  -5  -7   3      253.63      234.16      6.83 o
  -4  -7   3        2.94        1.09      1.65 o
  -3  -7   3        4.47        7.93      1.38 o
  -2  -7   3      536.09      530.99      6.30 o
  -1  -7   3        2.93        3.74      0.86 o
   0  -7   3      227.08      236.96     12.80 o
   1  -7   3      249.77      254.04     12.81 o
   2  -7   3       84.42       82.59      3.26 o
   3  -7   3       75.43       74.94      3.29 o
   4  -7   3      174.10      191.72      7.70 o
   5  -7   3        2.53        4.61      3.70 o
   6  -7   3      160.72      165.88     10.82 o
   7  -7   3       20.93       22.08      2.33 o
  -6  -6   3       53.03       60.79      4.30 o
  -5  -6   3       82.89       72.80      6.01 o
  -4  -6   3        6.22        7.63      1.52 o
  -3  -6   3      113.35      114.51      3.15 o
  -2  -6   3      196.77      219.90      5.33 o
  -1  -6   3        6.37        6.91      1.68 o
   0  -6   3      830.75      914.92     23.34 o
   1  -6   3      282.44      249.59     11.88 o
   2  -6   3     1060.42     1070.50     17.08 o
   3  -6   3       54.79       50.35      4.05 o
   4  -6   3        0.55       -0.69      1.69 o
   5  -6   3      190.08      203.29     11.56 o
   6  -6   3      184.10      203.25     11.92 o
   7  -6   3        0.00       -0.55      1.51 o
  -7  -5   3       27.77       30.94      3.20 o
  -6  -5   3      439.90      467.27     14.94 o
  -5  -5   3      841.69      862.50     21.43 o
  -4  -5   3       17.22       19.52      1.61 o
  -3  -5   3       31.55       37.80      2.38 o
  -2  -5   3        8.97       14.42      3.79 o
  -1  -5   3      520.40      503.03     18.73 o
   0  -5   3      264.51      276.90     11.61 o
   1  -5   3     1636.87     1497.33     17.88 o
   2  -5   3       28.53       22.55      2.96 o
   3  -5   3        2.09        0.69      3.02 o
   4  -5   3        2.87        1.14      1.75 o
   5  -5   3      215.07      199.89      7.17 o
   6  -5   3      128.70      128.94      9.37 o
   7  -5   3        4.08        4.07      1.64 o
  -7  -4   3       15.85       16.31      1.87 o
  -6  -4   3      180.70      202.85      6.04 o
  -5  -4   3      181.84      180.43      5.52 o
  -4  -4   3      121.66      121.37      3.30 o
  -3  -4   3      281.11      283.78     14.56 o
  -2  -4   3       55.46       78.76      6.83 o
  -1  -4   3       66.28       72.44      5.74 o
   0  -4   3     9131.86     8976.69    174.46 o
   1  -4   3      628.22      617.41     13.41 o
   2  -4   3       69.57       94.24      6.96 o
   3  -4   3     2002.86     2177.09     42.78 o
   4  -4   3        2.45        0.98      1.38 o
   5  -4   3      215.01      225.39      6.85 o
   6  -4   3        1.01       -1.27      3.06 o
   7  -4   3        0.28        1.26      1.39 o
  -7  -3   3        8.31        8.66      1.56 o
  -6  -3   3        2.92        8.08      2.33 o
  -5  -3   3      126.48      129.49      4.73 o
  -4  -3   3        0.56        1.03      1.11 o
  -3  -3   3      187.98      186.71     11.78 o
  -2  -3   3     1450.80     1378.14     28.99 o
  -1  -3   3      875.59      820.40     15.99 o
   0  -3   3     1472.67     1250.06     16.46 o
   1  -3   3      342.65      361.64     10.01 o
   2  -3   3      528.97      565.30     16.74 o
   3  -3   3       18.14       14.18      4.45 o
   4  -3   3       32.02       37.37      2.49 o
   5  -3   3      286.57      298.39      7.93 o
   6  -3   3      443.77      484.39     12.08 o
   7  -3   3      238.35      249.48      7.44 o
  -7  -2   3      132.51      143.05      4.65 o
  -6  -2   3      635.40      629.05     11.49 o
  -5  -2   3       10.41        9.35      2.75 o
  -4  -2   3       34.99       21.58      2.11 o
  -3  -2   3       92.21       83.53      8.06 o
  -2  -2   3      151.34      149.01      8.77 o
  -1  -2   3     2250.95     2063.96     26.38 o
   0  -2   3     6967.07     6788.90     71.88 o
   1  -2   3       26.04       20.51      3.42 o
   2  -2   3      141.07      121.85      8.08 o
   3  -2   3      470.56      509.16     19.22 o
   4  -2   3      167.68      176.38      4.90 o
   5  -2   3       14.29       13.18      2.07 o
   6  -2   3       12.21       10.46      2.22 o
   7  -2   3        6.50        9.26      2.01 o
  -7  -1   3      191.74      193.24      5.02 o
  -6  -1   3      150.51      157.39     10.27 o
  -5  -1   3        7.96        6.24      2.04 o
  -4  -1   3       38.06       35.84      3.19 o
  -3  -1   3      128.27      122.30      9.10 o
  -2  -1   3       91.75       67.48      5.98 o
  -1  -1   3      993.29      859.56     11.74 o
   0  -1   3       11.85       31.57      2.84 o
   1  -1   3     2190.65     2231.99     32.64 o
   2  -1   3        0.50       -1.08      3.53 o
   3  -1   3      293.15      354.13     15.64 o
   4  -1   3      309.01      335.61      9.92 o
   5  -1   3      832.26      835.11     11.77 o
   6  -1   3       20.35       16.72      2.34 o
   7  -1   3       49.67       51.88      3.43 o
  -8   0   3       29.39       34.00      3.51 o
  -7   0   3       76.77       67.15      3.78 o
  -6   0   3      114.59      122.12      9.40 o
  -5   0   3        3.44        2.31      3.04 o
  -4   0   3     2017.77     2247.63     45.94 o
  -3   0   3      321.03      352.83     14.15 o
  -2   0   3      114.78      133.93      4.83 o
  -1   0   3      401.93      368.70      7.55 o
   0   0   3     6257.23     5758.45     57.88 o
   1   0   3     9146.23     9646.13    107.27 o
   2   0   3      290.86      290.98     12.10 o
   3   0   3      672.40      693.55     21.98 o
   4   0   3      397.15      437.41      8.99 o
   5   0   3      126.03      113.34      4.18 o
   6   0   3       71.50       69.93      6.41 o
   7   0   3       43.36       57.42      3.44 o
  -8   1   3      125.32      127.40      3.56 o
  -7   1   3       34.02       34.81      3.77 o
  -6   1   3       17.21       16.44      4.75 o
  -5   1   3       13.52        9.70      2.55 o
  -4   1   3      143.27      159.62     10.75 o
  -3   1   3       22.61       27.33      4.37 o
  -2   1   3      432.37      365.76      6.57 o
  -1   1   3     1262.62     1222.79     11.34 o
   0   1   3     2294.34     2011.74     29.38 o
   1   1   3     3053.07     2984.61     42.08 o
   2   1   3      277.08      217.04     10.31 o
   3   1   3        0.49       -2.89      3.01 o
   4   1   3        1.17        0.83      1.00 o
   5   1   3        2.95        0.55      1.64 o
   6   1   3       67.80       78.21      4.03 o
   7   1   3        1.80        2.92      1.89 o
  -8   2   3        9.11       11.04      1.32 o
  -7   2   3       35.16       38.26      4.94 o
  -6   2   3        0.10       -1.12      3.48 o
  -5   2   3        0.61       -1.72      1.72 o
  -4   2   3      185.13      198.20      5.60 o
  -3   2   3      578.48      597.75      8.65 o
  -2   2   3      609.55      582.79     10.97 o
  -1   2   3     2142.51     2061.10     33.15 o
   0   2   3      158.58      147.04      5.10 o
   1   2   3        7.02        3.38      1.75 o
   2   2   3     5906.69     6205.95     79.73 o
   3   2   3      270.43      259.43      3.31 o
   4   2   3        6.36        7.57      1.31 o
   5   2   3      235.78      249.75      7.34 o
   6   2   3        5.67        6.35      2.08 o
  -8   3   3      118.03      117.99      4.21 o
  -7   3   3       42.78       37.14      3.67 o
  -6   3   3      314.80      297.52     14.48 o
  -5   3   3      117.67      127.63      7.01 o
  -4   3   3       13.24        9.44      1.87 o
  -3   3   3      598.63      620.40      9.40 o
  -2   3   3     4741.55     4806.52     45.10 o
  -1   3   3      295.84      307.90     11.63 o
   0   3   3      142.60      131.26      7.99 o
   1   3   3     1386.09     1320.85     18.62 o
   2   3   3      146.50      134.78      7.85 o
   3   3   3      578.25      580.82      5.79 o
   4   3   3      207.54      186.56      4.47 o
   5   3   3        0.33        1.86      1.54 o
   6   3   3      196.50      213.38      9.96 o
  -8   4   3       67.66       60.73      4.40 o
  -7   4   3        0.17       -0.32      1.20 o
  -6   4   3      136.79      136.32      9.80 o
  -5   4   3      404.41      409.59     12.32 o
  -4   4   3        0.31       -0.45      1.26 o
  -3   4   3      170.78      182.29      6.93 o
  -2   4   3      909.64      921.38     22.79 o
  -1   4   3     1106.01     1134.63     26.63 o
   0   4   3       24.58       18.06      4.20 o
   1   4   3       70.85       61.99      3.90 o
   2   4   3       15.14       11.50      0.84 o
   3   4   3      172.28      175.26      4.06 o
   4   4   3       85.46       88.43      4.40 o
   5   4   3      111.28      122.51      5.53 o
   6   4   3       39.40       30.73      2.56 o
  -7   5   3        0.34        1.73      2.00 o
  -6   5   3       10.96       15.57      3.95 o
  -5   5   3      890.01      818.42     21.98 o
  -4   5   3       14.76       14.75      1.79 o
  -3   5   3      212.60      202.29      6.46 o
  -2   5   3       48.10       48.54      5.98 o
  -1   5   3       57.88       58.24      6.44 o
   0   5   3      357.51      379.39     16.32 o
   1   5   3      100.55       91.55      1.96 o
   2   5   3        1.21        0.56      0.92 o
   3   5   3        1.61        1.71      1.26 o
   4   5   3      502.80      490.31     15.69 o
   5   5   3       55.67       58.41      5.80 o
  -7   6   3      226.40      187.62      7.59 o
  -6   6   3       60.20       56.16      5.94 o
  -5   6   3      710.29      714.61     18.86 o
  -4   6   3      415.49      421.53     14.26 o
  -3   6   3       30.71       34.99      2.93 o
  -2   6   3      116.94      126.94      3.40 o
  -1   6   3       61.45       69.48      2.48 o
   0   6   3      765.60      777.68      7.17 o
   1   6   3       58.96       61.49      1.91 o
   2   6   3      133.86      147.63      3.59 o
   3   6   3       44.85       52.59      3.29 o
   4   6   3      133.50      133.11      6.40 o
   5   6   3        9.40       11.56      2.66 o
  -7   7   3       89.72       76.43      2.65 o
  -6   7   3       20.15       14.72      2.25 o
  -5   7   3       95.57       84.58      4.05 o
  -4   7   3      573.22      594.32     14.40 o
  -3   7   3        2.17        1.51      1.60 o
  -2   7   3        0.02        0.45      0.94 o
  -1   7   3      103.29      106.82      3.46 o
   0   7   3       65.04       65.77      2.53 o
   1   7   3        2.74        4.08      1.15 o
   2   7   3        1.59        0.84      1.33 o
   3   7   3        0.44        2.46      1.82 o
   4   7   3       44.69       46.09      5.34 o
  -6   8   3        2.93        2.18      1.83 o
  -5   8   3        2.34        7.38      3.77 o
  -4   8   3       36.18       38.08      3.47 o
  -3   8   3       61.67       70.23      2.99 o
  -2   8   3      153.58      158.97      4.26 o
  -1   8   3       25.59       26.78      2.42 o
   0   8   3       60.18       63.24      2.86 o
   1   8   3        3.77        3.38      1.51 o
   2   8   3      721.55      749.24     12.57 o
   3   8   3        0.88        0.59      1.76 o
   4   8   3        2.87        1.28      2.02 o
  -6   9   3       23.43       23.14      2.33 o
  -5   9   3       14.68       20.31      8.93 o
  -4   9   3      150.70      159.42      5.12 o
  -3   9   3       40.78       50.08      2.94 o
  -2   9   3       51.01       50.40      2.63 o
  -1   9   3      132.50      139.47      4.88 o
   0   9   3       16.67       18.40      2.26 o
   1   9   3      367.57      387.31     15.75 o
   2   9   3      342.27      315.08     12.65 o
  -5  10   3       86.94       86.51      5.53 o
  -4  10   3       92.30       99.66      4.33 o
  -3  10   3       40.39       38.47      3.02 o
  -2  10   3       10.09        8.09      1.73 o
  -1  10   3       16.49       12.98      1.85 o
   0  10   3       17.19       15.97      2.44 o
   1  10   3      242.77      250.33     11.44 o
   2  10   3       79.16       89.18      5.45 o
  -4  11   3      108.71      105.39      9.45 o
  -3  11   3        2.61        1.70      1.80 o
  -2  11   3       54.35       50.65      2.62 o
  -1  11   3        0.45       -1.70      1.70 o
   0  11   3        3.30        2.47      2.46 o
   1  11   3      101.78       97.71      5.71 o
   1 -14   4      163.15      154.81      7.29 o
   2 -14   4       56.77       62.19      4.45 o
  -1 -13   4      155.96      160.34      8.41 o
   0 -13   4        2.60        2.98      2.66 o
   1 -13   4      101.38      103.33      7.77 o
   2 -13   4      118.54      129.75      5.52 o
   3 -13   4       75.33       73.54      3.40 o
   4 -13   4        5.28        7.46      1.74 o
  -3 -12   4        1.38        7.78      2.35 o
  -2 -12   4       21.76       24.94      4.02 o
  -1 -12   4       33.50       31.15      3.23 o
   0 -12   4       38.41       39.28      4.02 o
   1 -12   4       42.11       41.60      3.11 o
   2 -12   4        0.87        4.15      2.31 o
   3 -12   4       89.08       87.74      3.80 o
   4 -12   4       22.92       24.61      1.75 o
   5 -12   4        0.38        0.53      1.17 o
  -4 -11   4       44.70       37.63      3.68 o
  -3 -11   4       30.78       39.24      5.25 o
  -2 -11   4      103.37      101.08      4.52 o
  -1 -11   4      397.28      429.50      9.26 o
   0 -11   4        0.16       -0.65      1.71 o
   1 -11   4       46.26       44.08      3.68 o
   2 -11   4        7.75        9.42      2.52 o
   3 -11   4       36.77       35.44      3.59 o
   4 -11   4      212.25      208.27     10.76 o
   5 -11   4        0.35        0.37      1.26 o
  -4 -10   4       23.01       22.74      2.22 o
  -3 -10   4       40.76       38.86      2.59 o
  -2 -10   4      372.90      383.90      6.66 o
  -1 -10   4      459.24      503.87      7.30 o
   0 -10   4      131.56      134.54      3.82 o
   1 -10   4      245.40      269.47      6.73 o
   2 -10   4      103.46      115.81      6.32 o
   3 -10   4       13.53       10.05      2.83 o
   4 -10   4      431.04      421.98     16.60 o
   5 -10   4       82.23       69.64      4.47 o
   6 -10   4       35.06       39.88      4.43 o
  -5  -9   4      134.32      156.96      4.48 o
  -4  -9   4       99.15      100.02      4.64 o
  -3  -9   4        0.36        1.48      1.59 o
  -2  -9   4      250.02      256.66      5.00 o
  -1  -9   4        1.96        2.95      1.09 o
   0  -9   4      436.77      458.83      7.09 o
   1  -9   4      180.72      200.82      4.15 o
   2  -9   4        5.59        6.93      1.36 o
   3  -9   4       10.81       12.64      1.78 o
   4  -9   4        8.28        9.29      3.05 o
   5  -9   4        1.16        5.57      6.31 o
   6  -9   4      157.82      163.30      9.33 o
  -5  -8   4        6.15       10.64      2.00 o
  -4  -8   4       45.77       45.75      3.60 o
  -3  -8   4      137.11      132.53      3.56 o
  -2  -8   4       41.84       37.22      2.00 o
  -1  -8   4       23.05       29.84      1.72 o
   0  -8   4       30.79       36.98      1.46 o
   1  -8   4        0.00        2.33      1.14 o
   2  -8   4      128.85      110.95      3.66 o
   3  -8   4      108.13      116.37      5.32 o
   4  -8   4        2.63        6.01      3.62 o
   5  -8   4       37.33       35.87      5.97 o
   6  -8   4      309.12      341.99     14.44 o
   7  -8   4      239.28      238.53      5.81 o
  -6  -7   4      435.51      435.75      9.53 o
  -5  -7   4        1.89        1.07      1.75 o
  -4  -7   4       77.57       76.40      4.57 o
  -3  -7   4      180.71      175.64      3.53 o
  -2  -7   4        4.05        4.24      0.84 o
  -1  -7   4        4.20        2.73      1.11 o
   0  -7   4     2439.93     2475.33     45.84 o
   1  -7   4     1305.22     1365.89     31.95 o
   2  -7   4      284.65      298.79     10.19 o
   3  -7   4       35.90       45.30      2.90 o
   4  -7   4        2.61        2.97      1.77 o
   5  -7   4       10.04       10.36      4.29 o
   6  -7   4       53.28       65.24      6.70 o
   7  -7   4        8.48        5.95      1.76 o
  -6  -6   4       15.01       11.96      2.29 o
  -5  -6   4        2.33        3.31      1.60 o
  -4  -6   4       10.29        7.03      2.13 o
  -3  -6   4      923.97      940.37     11.59 o
  -2  -6   4      454.48      464.64      6.92 o
  -1  -6   4      105.29       92.49      4.97 o
   0  -6   4        7.00        0.59      3.48 o
   1  -6   4        3.82        5.25      3.80 o
   2  -6   4      363.20      392.57     10.14 o
   3  -6   4      348.79      325.72     12.81 o
   4  -6   4       11.27       13.97      4.88 o
   5  -6   4       66.84       64.88      7.02 o
   6  -6   4      934.39     1000.25     26.22 o
   7  -6   4       84.96       81.98      3.94 o
  -7  -5   4        1.31       -1.73      1.73 o
  -6  -5   4      420.53      405.73      9.75 o
  -5  -5   4       22.96       25.56      1.94 o
  -4  -5   4       10.79        9.24      1.37 o
  -3  -5   4       83.54       84.55      2.91 o
  -2  -5   4      125.77      132.99      9.61 o
  -1  -5   4      472.13      517.07     16.52 o
   0  -5   4      348.11      352.36     13.06 o
   1  -5   4       83.62       69.44      3.66 o
   2  -5   4        2.13       -1.39      2.43 o
   3  -5   4      123.78      137.82      9.65 o
   4  -5   4      110.72      119.11      4.39 o
   5  -5   4      447.18      450.61     11.15 o
   6  -5   4       26.19       29.45      4.74 o
   7  -5   4       10.25        9.59      3.03 o
  -7  -4   4        0.70       -1.09      1.31 o
  -6  -4   4       17.06       14.39      2.00 o
  -5  -4   4       77.76       85.44      3.47 o
  -4  -4   4      138.48      134.80      3.54 o
  -3  -4   4        2.28        0.71      3.27 o
  -2  -4   4     2985.71     3136.63     52.23 o
  -1  -4   4      230.99      227.39      9.02 o
   0  -4   4      879.92      761.93      9.88 o
   1  -4   4      330.52      321.45      9.88 o
   2  -4   4      244.35      225.13     10.69 o
   3  -4   4      262.33      264.26     13.76 o
   4  -4   4       43.94       45.15      2.91 o
   5  -4   4      105.30      117.37      5.00 o
   6  -4   4      214.63      227.16      8.26 o
   7  -4   4      151.16      155.85      7.45 o
  -7  -3   4        3.78        2.44      1.24 o
  -6  -3   4     1084.87     1063.72     14.67 o
  -5  -3   4       47.38       43.44      2.45 o
  -4  -3   4       86.49       92.46      2.81 o
  -3  -3   4      110.23      116.42      9.80 o
  -2  -3   4        3.18        1.40      3.57 o
  -1  -3   4       52.24       63.82      4.49 o
   0  -3   4      416.77      436.91      9.56 o
   1  -3   4      432.03      394.05     11.39 o
   2  -3   4       23.40       31.09      4.82 o
   3  -3   4       35.79       27.23      5.52 o
   4  -3   4      372.79      392.22      9.06 o
   5  -3   4      269.65      281.40      8.63 o
   6  -3   4        6.74        5.16      1.64 o
   7  -3   4       41.00       39.16      2.92 o
  -7  -2   4        1.37       -1.00      1.27 o
  -6  -2   4       74.45       76.87      3.43 o
  -5  -2   4      795.59      799.24     13.74 o
  -4  -2   4       28.61       33.51      3.37 o
  -3  -2   4       18.50        8.49      4.43 o
  -2  -2   4      211.15      213.34     10.73 o
  -1  -2   4      116.82      104.89      4.37 o
   0  -2   4      255.81      199.24      6.90 o
   1  -2   4      617.14      606.79     15.31 o
   2  -2   4     1540.72     1622.38     32.62 o
   3  -2   4       46.39       56.93      7.15 o
   4  -2   4      200.61      196.13      7.25 o
   5  -2   4      103.52      103.04      5.90 o
   6  -2   4      191.01      186.38      5.27 o
   7  -2   4       12.38       12.89      2.46 o
  -7  -1   4       13.50       12.86      2.03 o
  -6  -1   4      296.68      301.70      8.07 o
  -5  -1   4      126.73      124.50      5.56 o
  -4  -1   4        0.75       -1.63      1.63 o
  -3  -1   4      654.36      644.16     20.78 o
  -2  -1   4      119.07      107.77      7.69 o
  -1  -1   4       31.98       21.49      2.70 o
   0  -1   4      315.00      247.08      9.54 o
   1  -1   4     1008.83      877.78     19.57 o
   2  -1   4      164.92      153.91      9.26 o
   3  -1   4      648.18      713.36     22.98 o
   4  -1   4       33.93       42.93      2.33 o
   5  -1   4       43.72       33.22      2.62 o
   6  -1   4       29.36       24.33      2.65 o
   7  -1   4       40.45       37.10      4.67 o
  -8   0   4      453.84      430.61     12.02 o
  -7   0   4        2.14       -1.33      2.21 o
  -6   0   4        3.86        3.52      2.66 o
  -5   0   4        0.21        3.06      2.06 o
  -4   0   4      209.00      201.08      6.90 o
  -3   0   4     1882.24     1963.88     37.23 o
  -2   0   4       49.39       55.89      5.27 o
  -1   0   4     2550.55     2428.91     23.57 o
   0   0   4     2757.36     2437.76     39.51 o
   1   0   4      445.78      453.22     14.07 o
   2   0   4     3284.20     3625.33     55.34 o
   3   0   4       36.81       32.24      5.59 o
   4   0   4      327.31      336.24      5.56 o
   5   0   4      124.52      126.76      4.55 o
   6   0   4       94.23       96.85      4.35 o
   7   0   4        1.14        4.03      1.87 o
  -8   1   4      117.62      119.00      7.92 o
  -7   1   4        1.20        0.19      2.15 o
  -6   1   4       56.12       71.45      5.19 o
  -5   1   4      162.12      174.58      6.29 o
  -4   1   4       50.49       46.55      3.42 o
  -3   1   4     1249.87     1367.37     28.43 o
  -2   1   4     3184.67     3259.49     25.45 o
  -1   1   4      975.93      913.12     10.83 o
   0   1   4        0.50        0.68      1.89 o
   1   1   4     1550.59     1522.41     28.81 o
   2   1   4      225.57      272.20     12.15 o
   3   1   4      876.74      943.00      7.33 o
   4   1   4      358.29      363.42      4.91 o
   5   1   4        3.53        4.57      1.73 o
   6   1   4        3.83        3.80      2.21 o
  -8   2   4        5.53        5.12      2.15 o
  -7   2   4        0.00        2.22      2.16 o
  -6   2   4       13.69       13.46      2.95 o
  -5   2   4        0.21        1.01      2.01 o
  -4   2   4       45.81       51.63      3.07 o
  -3   2   4      191.46      172.26      6.59 o
  -2   2   4     1999.99     1963.82     25.37 o
  -1   2   4        0.26        1.08      0.93 o
   0   2   4        8.27       11.64      2.45 o
   1   2   4      802.68      759.01     14.14 o
   2   2   4       71.71       72.67      6.68 o
   3   2   4       11.22        7.55      0.84 o
   4   2   4      143.76      143.20      3.45 o
   5   2   4      136.15      107.76      4.27 o
   6   2   4        7.38        7.78      3.15 o
  -8   3   4        8.34       10.53      2.40 o
  -7   3   4       26.53       23.22      2.79 o
  -6   3   4        4.10        4.78      3.37 o
  -5   3   4       20.91       18.74      2.84 o
  -4   3   4        0.27       -0.14      1.60 o
  -3   3   4      657.00      667.06     12.67 o
  -2   3   4     1452.25     1456.80     20.64 o
  -1   3   4     1963.34     2099.05     36.94 o
   0   3   4       74.36       65.30      4.53 o
   1   3   4       23.20       32.82      3.37 o
   2   3   4      100.59      109.17      2.33 o
   3   3   4        0.13       -0.54      1.08 o
   4   3   4       66.68       73.55      2.82 o
   5   3   4       14.97        8.99      1.87 o
   6   3   4        1.04        1.80      2.34 o
  -7   4   4        3.68        3.96      1.66 o
  -6   4   4      186.43      156.94     10.09 o
  -5   4   4      212.72      197.67      7.61 o
  -4   4   4      132.69      133.76      5.45 o
  -3   4   4       80.79       85.13      3.12 o
  -2   4   4     3020.90     3171.44     50.63 o
  -1   4   4        7.74        7.24      3.61 o
   0   4   4       90.41       84.91      7.86 o
   1   4   4      317.90      324.29      3.62 o
   2   4   4      182.30      182.40      3.22 o
   3   4   4        0.34       -0.15      1.34 o
   4   4   4        3.34        2.84      1.94 o
   5   4   4      315.12      323.52      9.96 o
   6   4   4       46.27       51.84      3.95 o
  -7   5   4      276.68      242.37     15.23 o
  -6   5   4       56.69       64.29      6.36 o
  -5   5   4      116.17      117.35      7.92 o
  -4   5   4       12.52       13.07      3.29 o
  -3   5   4      481.44      495.03      9.34 o
  -2   5   4       71.27       76.99      2.55 o
  -1   5   4      455.38      467.96      6.89 o
   0   5   4       16.52       20.38      1.20 o
   1   5   4       10.28        9.66      1.21 o
   2   5   4      153.21      156.27      3.55 o
   3   5   4        2.04        3.63      1.74 o
   4   5   4        1.18        1.73      2.37 o
   5   5   4       21.46       21.64      2.10 o
  -7   6   4       24.29       19.60      2.15 o
  -6   6   4        0.24       -1.49      1.49 o
  -5   6   4       26.85       36.64      4.32 o
  -4   6   4      503.50      512.55     12.88 o
  -3   6   4       19.35       16.84      1.88 o
  -2   6   4       95.50      109.14      2.63 o
  -1   6   4      272.76      285.44      5.41 o
   0   6   4       16.86       13.33      1.34 o
   1   6   4       10.69       10.66      1.28 o
   2   6   4       15.02       12.28      1.52 o
   3   6   4        2.00        2.09      1.36 o
   4   6   4        6.26        5.00      2.21 o
   5   6   4        2.34       -0.85      1.76 o
  -7   7   4        5.16        4.16      1.84 o
  -6   7   4       23.62       27.31      3.09 o
  -5   7   4      102.63       95.28      6.14 o
  -4   7   4       79.78       84.97      4.69 o
  -3   7   4        2.17        0.26      1.61 o
  -2   7   4        0.35        1.35      1.03 o
  -1   7   4       46.44       50.32      2.69 o
   0   7   4      934.45      971.97     10.79 o
   1   7   4       43.97       39.47      2.31 o
   2   7   4      854.09      863.27     11.61 o
   3   7   4      158.09      168.61      5.27 o
   4   7   4      102.46      107.64      6.75 o
  -6   8   4        0.00        0.54      1.68 o
  -5   8   4       41.77       43.70      3.96 o
  -4   8   4      321.09      329.81     13.18 o
  -3   8   4      631.31      664.87     12.01 o
  -2   8   4        0.56        1.24      1.55 o
  -1   8   4        3.84        3.76      1.81 o
   0   8   4       13.76       13.79      1.95 o
   1   8   4      206.65      212.62      6.30 o
   2   8   4       85.76       86.39      4.09 o
   3   8   4       33.05       26.07      3.96 o
  -6   9   4       16.40       19.98      4.10 o
  -5   9   4      237.07      240.69      8.86 o
  -4   9   4      363.38      384.92      8.84 o
  -3   9   4       29.33       30.51      2.99 o
  -2   9   4        1.51        0.99      1.75 o
  -1   9   4        0.06        1.95      1.95 o
   0   9   4        0.07        2.20      4.13 o
   1   9   4      126.56      115.97      5.15 o
   2   9   4        0.02        3.10      2.50 o
  -5  10   4       10.13       16.01      2.70 o
  -4  10   4        1.03        0.72      1.52 o
  -3  10   4       19.58       25.61      3.61 o
  -2  10   4       11.12        8.92      2.45 o
  -1  10   4       89.95       90.26      5.33 o
   0  10   4       56.20       56.26      3.51 o
   1  10   4      196.30      196.86      9.04 o
  -3  11   4        5.15        3.98      1.49 o
  -2  11   4       46.70       35.57      2.74 o
  -1  11   4      113.46      105.58      3.73 o
   0  11   4       79.26       68.32      4.76 o
   0 -14   5        3.52        3.36      1.44 o
   1 -14   5       20.39       18.71      3.03 o
   2 -14   5       53.16       59.76      4.60 o
  -2 -13   5        4.38        6.31      1.83 o
  -1 -13   5      244.06      233.27      8.68 o
   0 -13   5        2.75        3.23      2.67 o
   1 -13   5        0.00       -0.66      2.63 o
   2 -13   5        1.52        0.40      1.61 o
   3 -13   5      154.22      165.56      5.57 o
   4 -13   5        0.16        1.14      3.06 o
  -3 -12   5       72.46       73.03      5.41 o
  -2 -12   5        0.00        1.96      2.44 o
  -1 -12   5        1.27        0.42      1.29 o
   0 -12   5      330.29      335.25     14.64 o
   1 -12   5      246.45      235.36     33.47 o
   2 -12   5        0.09        2.05      3.17 o
   3 -12   5        5.61        5.05      3.03 o
   4 -12   5      118.59      119.60      4.84 o
   5 -12   5       54.35       53.90      3.98 o
  -4 -11   5        2.80        1.42      2.00 o
  -3 -11   5      200.12      226.61      5.28 o
  -2 -11   5      149.70      162.26      4.12 o
  -1 -11   5      101.29       97.42      3.68 o
   0 -11   5      157.49      160.37      4.27 o
   1 -11   5      590.62      637.04     12.39 o
   2 -11   5       93.66       91.74      4.05 o
   3 -11   5        7.69        9.64      3.01 o
   4 -11   5        0.01        3.80      3.21 o
   5 -11   5        5.71        4.71      1.22 o
  -4 -10   5        9.48        8.31      1.78 o
  -3 -10   5        7.21        3.79      1.54 o
  -2 -10   5        6.04        3.70      1.29 o
  -1 -10   5        0.10       -0.59      1.29 o
   0 -10   5      265.76      288.26      6.39 o
   1 -10   5        0.65        0.09      1.41 o
   2 -10   5       77.48       80.27      3.39 o
   3 -10   5      232.60      252.84      8.03 o
   4 -10   5        2.14        4.97      2.32 o
   5 -10   5       13.77       14.21      4.04 o
   6 -10   5        1.33        0.58      1.96 o
  -5  -9   5       63.75       84.41      4.35 o
  -4  -9   5       32.68       27.19      2.36 o
  -3  -9   5      242.12      233.15      5.52 o
  -2  -9   5       99.10      115.66      3.48 o
  -1  -9   5       50.05       53.26      2.40 o
   0  -9   5      106.56      115.96      2.92 o
   1  -9   5     1017.22     1049.07     10.06 o
   2  -9   5       27.00       28.87      1.98 o
   3  -9   5        1.99        1.61      1.53 o
   4  -9   5      289.65      293.18      8.99 o
   5  -9   5       23.19       22.59      5.25 o
   6  -9   5      619.21      642.04     18.18 o
  -6  -8   5        6.28        2.21      1.60 o
  -5  -8   5       15.40       13.98      2.17 o
  -4  -8   5       51.03       48.75      3.09 o
  -3  -8   5      330.76      318.73      6.29 o
  -2  -8   5       40.30       39.53      2.04 o
  -1  -8   5        5.03        3.61      1.10 o
   0  -8   5       80.17       69.44      2.31 o
   1  -8   5      486.53      496.38     10.97 o
   2  -8   5       23.58       26.12      2.16 o
   3  -8   5        2.32        3.41      1.89 o
   4  -8   5        6.16        4.24      2.00 o
   5  -8   5       31.00       33.16      5.91 o
   6  -8   5        0.23        3.32      2.77 o
  -6  -7   5       37.44       50.23      3.31 o
  -5  -7   5      204.55      225.84      7.82 o
  -4  -7   5       11.51       10.77      1.72 o
  -3  -7   5        0.00       -1.38      1.38 o
  -2  -7   5      681.44      699.05      8.26 o
  -1  -7   5      345.57      329.83      5.27 o
   0  -7   5     2775.89     2808.85     49.82 o
   1  -7   5      152.26      131.59      9.82 o
   2  -7   5       24.54       29.44      3.87 o
   3  -7   5       20.59       18.44      3.03 o
   4  -7   5       69.18       71.98      3.96 o
   5  -7   5       29.35       29.79      5.15 o
   6  -7   5      465.65      511.73     17.29 o
   7  -7   5       64.82       64.86      4.61 o
  -6  -6   5       24.81       21.85      1.91 o
  -5  -6   5      795.41      781.05      9.96 o
  -4  -6   5        2.04        1.71      1.19 o
  -3  -6   5        0.72        1.15      1.02 o
  -2  -6   5       56.74       63.24      2.67 o
  -1  -6   5      153.58      154.86      9.85 o
   0  -6   5       26.55       45.24      5.99 o
   1  -6   5       25.53       36.13      5.96 o
   2  -6   5      116.54      112.18      9.70 o
   3  -6   5      105.29      108.37      4.10 o
   4  -6   5       91.65       91.74      5.52 o
   5  -6   5      631.99      684.28     13.67 o
   6  -6   5       55.57       59.18      6.07 o
   7  -6   5        0.09        1.02      1.94 o
  -7  -5   5        0.99        2.78      1.84 o
  -6  -5   5      148.57      140.02      4.98 o
  -5  -5   5       45.94       47.38      2.42 o
  -4  -5   5      191.81      185.94      4.58 o
  -3  -5   5      577.83      546.05      6.96 o
  -2  -5   5       11.57       21.41      4.91 o
  -1  -5   5     3458.35     3727.16     53.48 o
   0  -5   5     2525.57     2590.66     41.96 o
   1  -5   5      155.10      192.66     11.30 o
   2  -5   5       20.92       19.25      3.84 o
   3  -5   5       25.74       28.71      2.38 o
   4  -5   5       65.93       69.47      4.21 o
   5  -5   5      157.32      179.91      5.60 o
   6  -5   5        4.14        4.24      2.50 o
   7  -5   5        4.72        6.34      2.45 o
  -7  -4   5        7.10        6.08      2.31 o
  -6  -4   5       34.82       36.54      2.35 o
  -5  -4   5      130.60      131.42      3.65 o
  -4  -4   5        2.13        2.38      1.23 o
  -3  -4   5      329.13      344.61     17.13 o
  -2  -4   5      306.96      307.85     14.44 o
  -1  -4   5       53.68       63.65      5.07 o
   0  -4   5       32.74       26.03      2.41 o
   1  -4   5     1401.28     1481.09     25.59 o
   2  -4   5        0.16        2.81      2.98 o
   3  -4   5      350.12      355.66     11.48 o
   4  -4   5      179.62      193.66      7.16 o
   5  -4   5      163.65      172.52      5.32 o
   6  -4   5       13.22        9.44      2.78 o
   7  -4   5       93.90      103.05      6.39 o
  -7  -3   5       11.91       10.39      1.44 o
  -6  -3   5       30.94       30.15      2.24 o
  -5  -3   5      128.44      133.66      3.57 o
  -4  -3   5       10.33       10.06      1.53 o
  -3  -3   5      435.55      444.73     18.83 o
  -2  -3   5       15.17       19.30      4.91 o
  -1  -3   5        0.69        3.63      2.33 o
   0  -3   5     1123.20     1024.11     18.28 o
   1  -3   5       30.52       24.94      3.60 o
   2  -3   5      832.61      966.18     24.28 o
   3  -3   5      697.39      719.62     31.02 o
   4  -3   5      168.27      164.19      5.36 o
   5  -3   5       96.35      107.75      5.21 o
   6  -3   5       46.42       44.54      2.64 o
   7  -3   5       16.51       23.43      3.40 o
  -7  -2   5       14.05       13.19      1.96 o
  -6  -2   5      201.02      191.53      4.63 o
  -5  -2   5        1.78        3.23      1.33 o
  -4  -2   5      197.83      207.34      4.57 o
  -3  -2   5     1769.56     1991.05     41.64 o
  -2  -2   5      139.04      126.52      8.88 o
  -1  -2   5       28.54       35.77      2.32 o
   0  -2   5      151.12      110.02      6.01 o
   1  -2   5      117.62      128.17      7.60 o
   2  -2   5      872.17      950.15     24.64 o
   3  -2   5       11.23       13.20      2.38 o
   4  -2   5      627.46      628.88     10.73 o
   5  -2   5      280.14      294.19      7.22 o
   6  -2   5       66.87       71.25      3.38 o
   7  -2   5        0.13        1.67      2.01 o
  -7  -1   5      264.89      258.09      6.53 o
  -6  -1   5        1.12        0.21      2.90 o
  -5  -1   5        1.97        1.11      1.82 o
  -4  -1   5      198.11      226.50      6.02 o
  -3  -1   5       96.68      112.01      8.95 o
  -2  -1   5       17.33       18.21      4.24 o
  -1  -1   5      290.82      260.40      9.49 o
   0  -1   5      229.35      158.37      4.41 o
   1  -1   5      290.26      304.99     12.18 o
   2  -1   5      276.87      324.57     14.19 o
   3  -1   5      297.16      311.88      6.39 o
   4  -1   5        5.61        5.48      1.30 o
   5  -1   5       65.23       67.14      3.49 o
   6  -1   5      154.42      162.44      5.39 o
   7  -1   5       49.19       39.43      3.56 o
  -7   0   5        7.86        9.70      2.11 o
  -6   0   5      128.20      122.98      6.72 o
  -5   0   5       51.51       44.87      3.30 o
  -4   0   5       60.68       52.03      2.87 o
  -3   0   5       76.22       76.57      7.12 o
  -2   0   5      146.52      128.46      7.57 o
  -1   0   5      509.60      485.27     15.83 o
   0   0   5      108.26       69.55      5.88 o
   1   0   5        0.00       -0.70      3.22 o
   2   0   5      129.65      100.73      8.15 o
   3   0   5      137.63      149.36      3.39 o
   4   0   5      112.06      115.40      3.36 o
   5   0   5        2.53        1.46      1.66 o
   6   0   5       13.18       15.06      2.00 o
  -7   1   5       89.45       83.65      5.13 o
  -6   1   5        0.46        1.08      2.37 o
  -5   1   5       27.20       26.30      2.35 o
  -4   1   5       51.88       51.08      2.83 o
  -3   1   5      251.70      265.01      8.76 o
  -2   1   5     1323.01     1321.51     14.29 o
  -1   1   5     2314.79     2385.55     21.68 o
   0   1   5       77.72       74.02      6.22 o
   1   1   5      919.93      888.68     22.50 o
   2   1   5     1191.44     1192.78     28.98 o
   3   1   5       46.09       60.30      1.96 o
   4   1   5      212.96      198.38      3.60 o
   5   1   5      555.72      513.37      9.12 o
   6   1   5        0.40        0.65      1.74 o
  -8   2   5       39.36       41.03      3.94 o
  -7   2   5      180.59      165.71      6.83 o
  -6   2   5       16.87       13.40      2.02 o
  -5   2   5      712.86      713.02     11.69 o
  -4   2   5      376.84      396.27     10.59 o
  -3   2   5      420.97      431.79     10.43 o
  -2   2   5      149.77      149.56      4.23 o
  -1   2   5       44.17       57.78      3.92 o
   0   2   5      355.12      334.01      9.45 o
   1   2   5      125.43      125.17      8.41 o
   2   2   5     1720.81     1686.10     11.75 o
   3   2   5     1262.15     1316.23      8.91 o
   4   2   5      148.33      137.54      3.65 o
   5   2   5        2.74        8.68      2.09 o
   6   2   5       15.11       16.54      3.26 o
  -7   3   5        6.03        5.78      3.23 o
  -6   3   5        8.94        8.02      2.30 o
  -5   3   5       58.27       59.82      4.40 o
  -4   3   5       66.48       74.30      6.36 o
  -3   3   5        5.89        6.68      1.78 o
  -2   3   5     1073.39     1135.33     20.51 o
  -1   3   5       25.86       19.02      4.21 o
   0   3   5        7.91       10.83      2.66 o
   1   3   5      582.00      615.34      6.71 o
   2   3   5      153.59      140.02      2.67 o
   3   3   5      338.22      316.58      5.27 o
   4   3   5       56.96       57.63      3.01 o
   5   3   5       39.35       35.02      3.07 o
   6   3   5       44.98       43.09      3.87 o
  -7   4   5       51.69       38.06      3.07 o
  -6   4   5       16.88        9.81      2.28 o
  -5   4   5        0.75       -1.83      2.56 o
  -4   4   5      123.49      117.82      9.77 o
  -3   4   5     1451.92     1396.70     28.51 o
  -2   4   5      601.00      602.57      9.19 o
  -1   4   5       18.42       17.89      3.03 o
   0   4   5        8.40       11.52      1.34 o
   1   4   5      114.28      118.22      2.86 o
   2   4   5      211.65      210.69      3.77 o
   3   4   5       20.67       23.18      2.08 o
   4   4   5       39.40       35.52      3.09 o
   5   4   5        4.55       12.05      1.96 o
  -7   5   5        1.09        3.77      2.50 o
  -6   5   5      104.76       93.32      3.92 o
  -5   5   5      191.00      185.20      6.64 o
  -4   5   5      113.92       95.79      7.18 o
  -3   5   5     3247.92     3273.78     25.41 o
  -2   5   5      266.41      289.61      3.97 o
  -1   5   5      253.46      253.82      4.21 o
   0   5   5       19.00       21.89      1.48 o
   1   5   5      177.54      184.18      4.20 o
   2   5   5      208.71      224.44      4.42 o
   3   5   5      160.55      165.90      5.05 o
   4   5   5       26.36       22.33      4.59 o
   5   5   5        2.26        1.95      1.86 o
  -7   6   5        2.26        2.46      1.88 o
  -6   6   5        2.46        0.80      1.79 o
  -5   6   5        4.23        2.57      2.18 o
  -4   6   5      274.00      293.95      9.57 o
  -3   6   5       25.54       23.95      2.19 o
  -2   6   5        0.56        1.70      1.01 o
  -1   6   5       49.08       46.40      2.54 o
   0   6   5        1.93        1.95      1.07 o
   1   6   5       66.91       67.33      2.84 o
   2   6   5      290.01      295.16      5.87 o
   3   6   5        0.11       -0.43      2.34 o
   4   6   5       20.18       22.49      2.69 o
  -6   7   5       18.79       14.69      2.24 o
  -5   7   5       14.87       15.05      2.87 o
  -4   7   5      384.15      400.04     11.47 o
  -3   7   5      208.53      209.56      5.64 o
  -2   7   5        6.00        8.17      1.29 o
  -1   7   5       41.72       47.61      3.10 o
   0   7   5       31.54       31.25      2.11 o
   1   7   5      657.67      677.73      8.90 o
   2   7   5      276.06      264.67      5.38 o
   3   7   5       39.11       39.97      3.59 o
   4   7   5       12.74       14.21      2.39 o
  -6   8   5        0.53        3.58      1.35 o
  -5   8   5        3.11        3.81      2.54 o
  -4   8   5      250.18      273.99      7.05 o
  -3   8   5       46.58       47.80      3.34 o
  -2   8   5        2.27        1.16      1.96 o
  -1   8   5      395.61      417.17      9.57 o
   0   8   5       42.92       45.95      5.32 o
   1   8   5      234.57      237.99      6.51 o
   2   8   5        1.11        4.80      1.72 o
  -5   9   5       11.62       14.84      2.03 o
  -4   9   5      122.29      118.62      4.14 o
  -3   9   5       26.50       31.24      4.12 o
  -2   9   5        0.01       -1.61      2.05 o
  -1   9   5       30.67       32.75      3.84 o
   0   9   5        2.16        4.33      2.31 o
   1   9   5      300.51      274.30     15.20 o
   2   9   5        0.69       12.83      2.56 o
  -4  10   5       10.05        8.81      1.51 o
  -3  10   5       24.79       21.73      3.40 o
  -2  10   5        0.48        6.39      1.86 o
  -1  10   5       71.52       62.99      3.73 o
   0  10   5       67.73       60.83      3.53 o
   1  10   5      202.83      209.15      7.86 o
   0 -14   6       38.61       43.18      3.60 o
   1 -14   6       37.68       31.28      3.73 o
   2 -14   6       11.07       12.07      2.71 o
  -2 -13   6        4.61        6.44      1.87 o
  -1 -13   6        1.46        0.72      1.81 o
   0 -13   6       26.73       26.06      3.05 o
   1 -13   6        0.86       -2.15      2.17 o
   2 -13   6        5.22        4.96      2.73 o
   3 -13   6       58.06       53.21      2.50 o
   4 -13   6        1.62        1.94      0.95 o
  -3 -12   6        2.33        5.18      2.39 o
  -2 -12   6       41.75       39.19      3.52 o
  -1 -12   6        8.48        6.41      1.43 o
   0 -12   6      236.69      256.01      6.31 o
   1 -12   6       63.07       63.68      3.60 o
   2 -12   6       29.42       27.40      3.21 o
   3 -12   6       78.12       86.18      4.49 o
   4 -12   6       89.50       90.01      4.62 o
   5 -12   6        4.22        2.44      1.77 o
  -4 -11   6       68.06       69.74      3.45 o
  -3 -11   6        0.83        1.40      1.47 o
  -2 -11   6      392.86      391.32      7.53 o
  -1 -11   6        4.47        3.33      1.45 o
   0 -11   6       16.98       16.01      2.09 o
   1 -11   6      777.34      803.47     15.29 o
   2 -11   6      159.41      169.77      4.89 o
   3 -11   6      204.09      216.90      7.45 o
   4 -11   6       50.39       52.49      6.14 o
   5 -11   6       16.06       12.72      3.20 o
  -4 -10   6       50.75       48.04      2.54 o
  -3 -10   6        1.29       -0.10      1.59 o
  -2 -10   6        2.39        0.75      1.29 o
  -1 -10   6       35.08       32.78      2.40 o
   0 -10   6       21.10       20.08      2.54 o
   1 -10   6      618.44      630.24      8.61 o
   2 -10   6      263.78      266.99      6.01 o
   3 -10   6       17.32       17.11      2.32 o
   4 -10   6        6.27        3.22      2.09 o
   5 -10   6       25.62       28.11      4.69 o
   6 -10   6       15.97       17.13      2.93 o
  -5  -9   6      201.61      211.51      5.66 o
  -4  -9   6        1.12        1.61      1.65 o
  -3  -9   6       70.40       60.54      3.05 o
  -2  -9   6        4.04        4.00      1.38 o
  -1  -9   6       15.39       15.01      1.55 o
   0  -9   6       14.48       17.59      1.72 o
   1  -9   6       68.88       53.63      2.83 o
   2  -9   6       49.78       47.59      2.44 o
   3  -9   6       43.79       43.69      3.06 o
   4  -9   6        8.95        7.15      2.58 o
   5  -9   6      450.81      445.24     17.01 o
   6  -9   6      273.69      266.36     10.85 o
  -6  -8   6       73.66       90.69      5.41 o
  -5  -8   6       40.10       37.96      3.07 o
  -4  -8   6        0.04        3.37      1.78 o
  -3  -8   6      460.56      449.56      7.58 o
  -2  -8   6      132.82      132.95      4.31 o
  -1  -8   6       52.25       51.06      2.53 o
   0  -8   6     2113.62     2152.22     21.86 o
   1  -8   6      254.16      244.74      5.87 o
   2  -8   6      415.79      449.66     10.68 o
   3  -8   6       82.40       79.30      4.34 o
   4  -8   6       13.81       15.41      2.59 o
   5  -8   6      327.31      339.31     15.20 o
   6  -8   6        3.45       -1.13      2.35 o
  -6  -7   6      608.69      675.93     22.56 o
  -5  -7   6      676.73      689.18     12.52 o
  -4  -7   6      333.79      325.19      6.15 o
  -3  -7   6      237.05      215.99      4.31 o
  -2  -7   6       84.59       75.41      2.63 o
  -1  -7   6       28.05       28.55      2.58 o
   0  -7   6        9.43        9.25      1.85 o
   1  -7   6      104.46      109.13      9.15 o
   2  -7   6       55.45       57.83      2.95 o
   3  -7   6       79.58       80.81      5.84 o
   4  -7   6       76.67       78.46      7.49 o
   5  -7   6      618.69      629.84     20.39 o
   6  -7   6       26.22       25.56      3.89 o
  -6  -6   6      502.29      474.74      7.09 o
  -5  -6   6      158.19      153.99      4.42 o
  -4  -6   6       18.91       14.73      1.94 o
  -3  -6   6       17.71       19.59      1.68 o
  -2  -6   6      167.58      187.42      4.59 o
  -1  -6   6        0.00        2.02      3.02 o
   0  -6   6      249.51      211.31     11.22 o
   1  -6   6      106.81      102.02      8.78 o
   2  -6   6      502.37      509.60     13.34 o
   3  -6   6      344.09      347.64      6.02 o
   4  -6   6        1.59       -0.98      1.70 o
   5  -6   6      135.23      139.69      4.94 o
   6  -6   6      207.93      194.11      9.20 o
   7  -6   6       12.88       10.44      2.09 o
  -7  -5   6       14.96       12.95      1.86 o
  -6  -5   6      143.66      142.01      3.68 o
  -5  -5   6      624.42      634.84      9.90 o
  -4  -5   6      159.71      162.15      4.38 o
  -3  -5   6      355.05      349.31      6.59 o
  -2  -5   6       85.98       99.26      9.06 o
  -1  -5   6        1.62        2.53      2.56 o
   0  -5   6      678.31      731.18     11.18 o
   1  -5   6     1141.26     1158.06     22.61 o
   2  -5   6       12.49        7.06      3.06 o
   3  -5   6       71.85       67.45      2.71 o
   4  -5   6        5.22        6.73      1.74 o
   5  -5   6      213.45      214.19      6.14 o
   6  -5   6       14.56       10.45      3.38 o
   7  -5   6        1.88        1.71      1.67 o
  -7  -4   6        1.86        1.16      1.63 o
  -6  -4   6       17.01       12.41      2.47 o
  -5  -4   6       79.50       69.85      3.23 o
  -4  -4   6      141.29      146.95      3.91 o
  -3  -4   6       81.78      101.87      3.66 o
  -2  -4   6      124.22      136.84     10.39 o
  -1  -4   6      920.91      999.60     20.45 o
   0  -4   6      215.94      200.41      8.43 o
   1  -4   6       43.93       27.45      3.82 o
   2  -4   6      513.36      527.49     17.74 o
   3  -4   6      311.44      313.58      7.17 o
   4  -4   6      368.57      383.60      8.62 o
   5  -4   6       31.89       34.61      3.41 o
   6  -4   6       35.11       36.71      2.77 o
   7  -4   6        2.89        0.94      1.64 o
  -7  -3   6       16.73       17.61      3.78 o
  -6  -3   6        0.34        0.16      1.59 o
  -5  -3   6       25.87       30.07      2.44 o
  -4  -3   6        3.32        1.80      1.20 o
  -3  -3   6     1381.90     1419.95     36.28 o
  -2  -3   6       41.42       40.43      6.59 o
  -1  -3   6       15.41       13.33      1.90 o
   0  -3   6      688.58      703.04     16.10 o
   1  -3   6      487.08      506.90     15.42 o
   2  -3   6        5.44        7.08      3.42 o
   3  -3   6      123.37      131.44      4.75 o
   4  -3   6        0.05        0.12      1.75 o
   5  -3   6       50.96       60.05      3.95 o
   6  -3   6      146.73      157.03      5.42 o
   7  -3   6        2.71       -1.28      1.66 o
  -7  -2   6        7.48       12.78      3.56 o
  -6  -2   6       29.07       28.18      3.25 o
  -5  -2   6        0.44        0.66      1.78 o
  -4  -2   6      110.06      123.87      4.80 o
  -3  -2   6       38.35       38.27      6.13 o
  -2  -2   6      695.24      702.54     21.50 o
  -1  -2   6       60.09       49.70      2.83 o
   0  -2   6      698.22      618.04     28.36 o
   1  -2   6       10.01       12.93      3.52 o
   2  -2   6      171.36      163.20     10.44 o
   3  -2   6      141.95      145.80      4.27 o
   4  -2   6       25.58       23.93      2.21 o
   5  -2   6      178.01      191.94      6.11 o
   6  -2   6        1.89        2.45      1.62 o
  -7  -1   6      258.07      246.52      6.60 o
  -6  -1   6      125.98      134.67      6.95 o
  -5  -1   6       94.56      116.17      5.16 o
  -4  -1   6      139.46      142.56      4.94 o
  -3  -1   6      403.14      375.58     16.10 o
  -2  -1   6      197.52      193.76     10.53 o
  -1  -1   6        5.08        6.97      2.05 o
   0  -1   6      195.99      190.64     12.86 o
   1  -1   6       59.52       94.23      7.55 o
   2  -1   6       44.52       54.19      6.66 o
   3  -1   6       19.49       15.58      1.39 o
   4  -1   6      450.29      421.65      7.99 o
   5  -1   6       26.05       17.35      1.73 o
   6  -1   6       42.88       47.42      6.04 o
  -7   0   6      126.94      119.49      4.71 o
  -6   0   6      135.47      114.12      6.48 o
  -5   0   6      130.23      143.25      5.50 o
  -4   0   6       14.53       14.77      1.42 o
  -3   0   6      179.56      221.48     11.62 o
  -2   0   6      585.88      551.51     12.04 o
  -1   0   6      515.52      526.33     11.01 o
   0   0   6      696.33      635.54     18.64 o
   1   0   6     1067.92     1112.46     26.87 o
   2   0   6      143.49      161.50      4.46 o
   3   0   6        0.72        1.75      1.15 o
   4   0   6       24.45       32.24      2.02 o
   5   0   6      350.32      313.80      5.81 o
   6   0   6       13.43       19.86      3.50 o
  -7   1   6      125.90      115.14      4.18 o
  -6   1   6       58.20       46.31      4.24 o
  -5   1   6      105.60       95.81      3.30 o
  -4   1   6      150.71      148.25      3.59 o
  -3   1   6       20.14       28.93      4.34 o
  -2   1   6        9.15       13.34      2.90 o
  -1   1   6       17.95       19.43      2.91 o
   0   1   6      405.85      426.07     15.71 o
   1   1   6      115.45      130.95      9.16 o
   2   1   6       37.59       38.11      1.54 o
   3   1   6       25.49       30.65      1.70 o
   4   1   6      569.58      548.91      6.57 o
   5   1   6        0.72        0.70      1.30 o
   6   1   6        6.52        0.81      1.98 o
  -7   2   6        1.39        3.15      1.77 o
  -6   2   6       19.92       16.80      2.07 o
  -5   2   6        0.14       -0.56      1.45 o
  -4   2   6       33.39       37.22      3.76 o
  -3   2   6       23.84       31.00      3.00 o
  -2   2   6      401.62      405.13     10.20 o
  -1   2   6      140.01      166.35      9.41 o
   0   2   6      251.69      265.72     12.71 o
   1   2   6      440.53      489.94      6.78 o
   2   2   6      153.91      160.56      2.81 o
   3   2   6     1926.46     1878.79     12.42 o
   4   2   6      311.27      329.42      5.57 o
   5   2   6       72.13       86.86      3.66 o
   6   2   6        3.27        5.12      1.95 o
  -7   3   6        1.63       -1.07      2.45 o
  -6   3   6       47.38       40.99      3.62 o
  -5   3   6        9.82        9.02      2.29 o
  -4   3   6      111.44      100.93      4.08 o
  -3   3   6       55.58       70.30      3.25 o
  -2   3   6       12.08        8.54      1.49 o
  -1   3   6       36.63       34.80      2.90 o
   0   3   6      126.17      106.63      2.69 o
   1   3   6       18.04       17.47      1.32 o
   2   3   6     1314.41     1319.85     10.40 o
   3   3   6       20.41       16.73      1.74 o
   4   3   6      876.44      829.99     13.29 o
   5   3   6       14.64       13.20      1.94 o
  -7   4   6        3.03        1.91      3.12 o
  -6   4   6        5.16        6.66      2.12 o
  -5   4   6        3.88        3.07      2.98 o
  -4   4   6        5.98        4.94      2.39 o
  -3   4   6      447.12      466.43      8.54 o
  -2   4   6      146.17      151.77      3.49 o
  -1   4   6        0.58        2.20      0.97 o
   0   4   6       47.78       51.18      2.31 o
   1   4   6      293.09      284.74      5.10 o
   2   4   6      471.77      435.03      6.23 o
   3   4   6       80.46       83.00      3.32 o
   4   4   6      119.04      128.43      5.90 o
   5   4   6       34.13       29.40      3.66 o
  -7   5   6       54.80       61.66      4.40 o
  -6   5   6        7.47        5.14      3.14 o
  -5   5   6      207.72      200.75      7.52 o
  -4   5   6     1685.13     1773.80     24.88 o
  -3   5   6      183.64      186.45      4.60 o
  -2   5   6        2.41        2.42      1.08 o
  -1   5   6       64.77       70.33      2.76 o
   0   5   6       82.00       78.20      4.38 o
   1   5   6      323.69      321.72      5.91 o
   2   5   6       11.79       10.36      1.72 o
   3   5   6      179.35      199.78      5.77 o
   4   5   6       23.74       22.56      3.69 o
  -7   6   6        3.35        6.17      2.09 o
  -6   6   6        4.58        6.39      1.93 o
  -5   6   6        0.48        2.68      2.20 o
  -4   6   6     2175.06     2322.17     30.30 o
  -3   6   6      945.91      983.12     14.06 o
  -2   6   6      118.36      121.01      3.99 o
  -1   6   6        6.81        6.08      2.44 o
   0   6   6       13.78       13.15      2.02 o
   1   6   6      219.62      216.29      5.00 o
   2   6   6      120.11      119.87      3.79 o
   3   6   6        0.03        1.41      1.84 o
   4   6   6       22.33       23.49      3.06 o
  -6   7   6        1.52        0.91      2.52 o
  -5   7   6       50.99       43.75      3.68 o
  -4   7   6      253.58      265.47      7.19 o
  -3   7   6      246.89      252.20      7.04 o
  -2   7   6       65.59       68.57      3.89 o
  -1   7   6       17.23       16.41      1.96 o
   0   7   6       19.52       20.63      2.30 o
   1   7   6      101.57      100.70      3.87 o
   2   7   6        0.01        0.89      1.14 o
   3   7   6        2.89        2.81      1.89 o
  -6   8   6       34.84       32.58      3.26 o
  -5   8   6      209.81      185.02      8.48 o
  -4   8   6       81.05       77.17      3.44 o
  -3   8   6       52.80       57.45      3.31 o
  -2   8   6       72.55       79.09      4.78 o
  -1   8   6       54.12       49.11      3.51 o
   0   8   6       61.32       57.66      5.68 o
   1   8   6        2.35        3.45      1.45 o
   2   8   6        0.32        1.08      1.69 o
  -5   9   6       37.89       34.40      3.22 o
  -4   9   6       48.53       40.82      3.51 o
  -3   9   6        0.38       -0.70      2.20 o
  -2   9   6       44.00       39.10      2.72 o
  -1   9   6       28.73       28.66      4.04 o
   0   9   6       22.12       20.70      3.32 o
   1   9   6      141.34      136.40     11.76 o
  -3  10   6       13.10        9.05      2.31 o
  -2  10   6      167.88      163.90      7.55 o
  -1  10   6       35.37       28.14      2.94 o
   0 -14   7       42.76       42.80      3.46 o
   1 -14   7       13.74       13.38      3.46 o
   2 -14   7        2.19        0.26      1.72 o
  -2 -13   7        4.26        4.92      1.73 o
  -1 -13   7        3.08        0.88      1.43 o
   0 -13   7        6.83        5.20      1.26 o
   1 -13   7        3.15        3.58      2.07 o
   2 -13   7       40.73       44.30      4.67 o
   3 -13   7      167.67      164.18      4.90 o
   4 -13   7       18.15       19.53      1.94 o
  -3 -12   7        0.69        0.95      1.57 o
  -2 -12   7       20.45       23.10      3.07 o
  -1 -12   7        1.46        0.26      1.19 o
   0 -12   7        0.78       -0.58      1.50 o
   1 -12   7       71.61       78.86      3.32 o
   2 -12   7      117.42      128.92      8.94 o
   3 -12   7       25.00       21.96      3.29 o
   4 -12   7       39.23       41.84      3.14 o
  -4 -11   7        4.39        5.48      2.19 o
  -3 -11   7       46.14       39.44      2.96 o
  -2 -11   7       80.55       86.27      3.29 o
  -1 -11   7      175.81      177.87      5.39 o
   0 -11   7      463.75      466.50     10.25 o
   1 -11   7      161.36      164.63      4.45 o
   2 -11   7       52.11       48.00      3.59 o
   3 -11   7       29.06       34.57      3.33 o
   4 -11   7       60.78       52.80      3.80 o
   5 -11   7      293.94      311.39     11.55 o
  -5 -10   7      174.32      179.30      7.27 o
  -4 -10   7       18.50       26.09      2.12 o
  -3 -10   7      487.63      512.67      8.74 o
  -2 -10   7      251.77      241.91      5.63 o
  -1 -10   7       45.77       41.33      2.58 o
   0 -10   7     1953.56     1901.11     19.04 o
   1 -10   7      106.28      105.39      3.56 o
   2 -10   7       89.85       98.80      3.85 o
   3 -10   7      425.77      422.48      9.02 o
   4 -10   7        0.10       -2.34      2.34 o
   5 -10   7      192.72      210.00     10.40 o
  -5  -9   7       19.95       19.85      2.10 o
  -4  -9   7       19.20       19.49      2.27 o
  -3  -9   7        8.57        8.48      1.74 o
  -2  -9   7        2.42        2.07      1.34 o
  -1  -9   7       10.09       12.06      1.68 o
   0  -9   7      755.32      722.49     14.12 o
   1  -9   7      293.07      303.18      7.24 o
   2  -9   7      323.28      353.48     10.39 o
   3  -9   7       10.20       11.87      2.17 o
   4  -9   7       10.84       11.44      3.38 o
   5  -9   7        4.24        8.62      3.30 o
   6  -9   7       40.47       33.11      3.54 o
  -6  -8   7        0.07        0.02      1.63 o
  -5  -8   7       34.80       31.57      3.92 o
  -4  -8   7        7.50       11.51      1.93 o
  -3  -8   7       20.06       15.17      1.99 o
  -2  -8   7       48.25       50.22      3.09 o
  -1  -8   7       29.59       34.29      3.18 o
   0  -8   7       20.74       23.55      2.53 o
   1  -8   7       49.80       35.76      2.96 o
   2  -8   7      162.71      156.22      5.23 o
   3  -8   7      129.97      127.58     11.57 o
   4  -8   7        0.08        3.84      2.39 o
   5  -8   7       38.88       39.56      5.36 o
   6  -8   7       92.64       79.98      6.41 o
  -6  -7   7       27.46       24.83      1.85 o
  -5  -7   7      152.36      141.31      4.11 o
  -4  -7   7      296.27      260.28      6.39 o
  -3  -7   7      527.31      553.58      8.15 o
  -2  -7   7       84.08       81.84      2.92 o
  -1  -7   7      276.27      301.77      4.55 o
   0  -7   7       88.57       87.33      3.50 o
   1  -7   7       28.95       33.48      2.87 o
   2  -7   7        0.77       -0.93      1.40 o
   3  -7   7       84.27       74.59      4.08 o
   4  -7   7       93.63       85.39      7.18 o
   5  -7   7      117.49      117.40      5.69 o
   6  -7   7       50.46       50.37      2.39 o
  -6  -6   7      119.61      119.08      3.16 o
  -5  -6   7        0.10       -0.39      1.59 o
  -4  -6   7      733.50      737.29     10.68 o
  -3  -6   7       84.57       92.15      3.33 o
  -2  -6   7       69.53       80.93      2.74 o
  -1  -6   7        5.62        8.09      1.82 o
   0  -6   7      108.72       97.77      7.84 o
   1  -6   7        1.18        1.05      3.50 o
   2  -6   7      300.12      299.97      5.12 o
   3  -6   7      366.76      382.04      6.77 o
   4  -6   7        5.59        8.49      2.99 o
   5  -6   7       25.33       30.88      2.59 o
   6  -6   7       10.07       10.39      1.42 o
  -7  -5   7        0.83        1.08      1.32 o
  -6  -5   7        6.31        9.42      1.81 o
  -5  -5   7      157.81      164.89      4.93 o
  -4  -5   7      314.99      329.44      6.27 o
  -3  -5   7      184.31      175.17      4.10 o
  -2  -5   7       54.49       58.54      3.24 o
  -1  -5   7      434.69      432.50     14.33 o
   0  -5   7      136.08      136.53      5.05 o
   1  -5   7      165.83      173.29      8.74 o
   2  -5   7       48.47       53.31      2.69 o
   3  -5   7     1033.82     1048.86     14.44 o
   4  -5   7      374.95      362.80      7.75 o
   5  -5   7      130.90      123.92      5.84 o
   6  -5   7       37.62       31.90      2.32 o
  -7  -4   7        0.53        0.42      2.01 o
  -6  -4   7       86.69       86.69      4.11 o
  -5  -4   7       38.54       39.66      3.22 o
  -4  -4   7        9.87       12.40      1.51 o
  -3  -4   7       15.51       14.49      1.47 o
  -2  -4   7        0.35       -0.11      3.79 o
  -1  -4   7     1252.63     1295.28     24.30 o
   0  -4   7      148.49      164.48     11.30 o
   1  -4   7       98.75       98.89      7.06 o
   2  -4   7      591.77      595.59      9.18 o
   3  -4   7       52.12       48.74      3.20 o
   4  -4   7      168.93      176.53      7.07 o
   5  -4   7      167.12      157.28      5.66 o
   6  -4   7        8.29       12.21      1.72 o
  -7  -3   7       52.73       42.52      3.08 o
  -6  -3   7        3.85        3.29      2.63 o
  -5  -3   7      260.54      257.55      6.79 o
  -4  -3   7       21.29       18.55      1.77 o
  -3  -3   7       98.39       95.49      5.18 o
  -2  -3   7      580.34      683.39     23.00 o
  -1  -3   7        8.48       13.44      1.97 o
   0  -3   7     1321.11     1505.27     28.24 o
   1  -3   7       46.44       48.82      5.57 o
   2  -3   7       36.87       29.72      2.21 o
   3  -3   7       18.17       25.65      2.33 o
   4  -3   7        3.99        0.92      1.83 o
   5  -3   7      183.86      181.56      6.05 o
   6  -3   7      123.00      122.05      4.58 o
  -7  -2   7       18.64       19.45      2.56 o
  -6  -2   7       78.36       68.29      4.37 o
  -5  -2   7       62.10       61.56      4.83 o
  -4  -2   7       90.94       93.59      3.44 o
  -3  -2   7       37.99       33.36      5.74 o
  -2  -2   7        1.78        0.60      3.41 o
  -1  -2   7      570.76      526.40     32.10 o
   0  -2   7       53.41       78.81      6.57 o
   1  -2   7       22.91       31.39      5.22 o
   2  -2   7       25.33       20.66      1.89 o
   3  -2   7      377.06      392.17     10.22 o
   4  -2   7       39.27       33.61      2.91 o
   5  -2   7       50.67       47.11      5.21 o
   6  -2   7        2.50        4.77      1.51 o
  -7  -1   7       98.70       94.72      5.03 o
  -6  -1   7        1.61       -4.92      4.92 o
  -5  -1   7        1.10        2.92      1.92 o
  -4  -1   7      836.89      829.64     12.73 o
  -3  -1   7       64.88       49.57      6.42 o
  -2  -1   7       17.83       14.44      4.09 o
  -1  -1   7      718.72      760.75     23.47 o
   0  -1   7       68.34       64.59      6.46 o
   1  -1   7     1161.08     1281.68     30.34 o
   2  -1   7      164.59      154.60      3.54 o
   3  -1   7        0.10        0.99      1.15 o
   4  -1   7      139.45      144.21      5.04 o
   5  -1   7       13.46        8.34      1.69 o
   6  -1   7       14.38       15.60      2.33 o
  -7   0   7      222.41      198.90      5.95 o
  -6   0   7       41.43       28.41      7.70 o
  -5   0   7      105.92      115.27      4.82 o
  -4   0   7       41.47       35.72      2.10 o
  -3   0   7      229.89      220.61      5.88 o
  -2   0   7       14.70       15.48      2.80 o
  -1   0   7        1.27        9.59      4.84 o
   0   0   7       32.75       25.91      4.98 o
   1   0   7        7.10        3.34      2.99 o
   2   0   7       27.23       31.47      1.45 o
   3   0   7       81.00       89.58      3.13 o
   4   0   7        0.43        0.74      1.25 o
   5   0   7       62.70       61.26      3.03 o
   6   0   7       17.94       13.57      2.66 o
  -7   1   7      244.41      209.74      5.36 o
  -6   1   7        0.67       -0.59      1.86 o
  -5   1   7       10.51       16.73      2.08 o
  -4   1   7       74.46       72.10      2.83 o
  -3   1   7      128.42      123.65      5.64 o
  -2   1   7      415.86      432.66     15.53 o
  -1   1   7      868.76      960.47     21.60 o
   0   1   7       93.43      118.58      9.09 o
   1   1   7       24.40       27.48      1.89 o
   2   1   7      830.91      831.75      9.08 o
   3   1   7        4.12        3.36      1.16 o
   4   1   7      120.28      114.90      3.37 o
   5   1   7       93.34      102.16      3.49 o
  -7   2   7       10.84       10.33      2.00 o
  -6   2   7        2.62        4.03      2.34 o
  -5   2   7       10.33       11.45      2.30 o
  -4   2   7       27.69       33.08      4.20 o
  -3   2   7        2.36        2.44      2.08 o
  -2   2   7      254.48      276.70      5.54 o
  -1   2   7     1207.80     1262.58     23.16 o
   0   2   7      613.53      601.09      6.76 o
   1   2   7      158.69      152.87      6.16 o
   2   2   7       95.37       87.75      2.71 o
   3   2   7       15.02       17.04      1.53 o
   4   2   7       50.03       43.75      2.33 o
   5   2   7        4.82        4.37      1.42 o
  -7   3   7       27.29       29.14      2.64 o
  -6   3   7       43.92       43.32      3.46 o
  -5   3   7       38.62       43.12      5.67 o
  -4   3   7      148.69      167.68      6.62 o
  -3   3   7       59.81       64.11      3.35 o
  -2   3   7        1.01        0.99      1.09 o
  -1   3   7       40.65       43.63      2.02 o
   0   3   7       34.83       32.05      1.87 o
   1   3   7      387.72      407.97      6.46 o
   2   3   7       47.00       40.62      2.07 o
   3   3   7     1308.78     1348.40     12.35 o
   4   3   7        5.31        2.72      1.76 o
   5   3   7       34.49       32.58      3.77 o
  -7   4   7       16.49       16.10      1.86 o
  -6   4   7       51.66       51.11      5.61 o
  -5   4   7       44.50       38.86      4.59 o
  -4   4   7      413.05      422.36      8.85 o
  -3   4   7      172.84      164.14      5.44 o
  -2   4   7        6.64        6.67      1.04 o
  -1   4   7       61.22       59.08      2.87 o
   0   4   7      495.94      485.03     16.46 o
   1   4   7      580.28      574.24      9.19 o
   2   4   7      530.78      523.47      7.91 o
   3   4   7      196.29      188.84      5.25 o
   4   4   7      211.87      196.21      6.56 o
  -7   5   7        6.52        5.64      2.08 o
  -6   5   7       47.77       52.56      5.65 o
  -5   5   7       45.34       42.97      3.64 o
  -4   5   7      424.00      424.68      8.95 o
  -3   5   7      120.23      122.27      4.18 o
  -2   5   7       69.83       73.00      3.16 o
  -1   5   7       43.17       41.40      2.86 o
   0   5   7      143.48      146.73      5.35 o
   1   5   7       65.81       62.18      2.80 o
   2   5   7       66.23       59.14      2.83 o
   3   5   7        2.73        3.85      1.66 o
   4   5   7      112.73      109.03      7.90 o
  -6   6   7       28.87       33.66      3.11 o
  -5   6   7      246.01      253.77      6.76 o
  -4   6   7      431.92      419.10      9.19 o
  -3   6   7      312.80      338.14      7.77 o
  -2   6   7      106.31      114.37      4.06 o
  -1   6   7       10.13       13.38      2.69 o
   0   6   7       13.12        9.94      2.15 o
   1   6   7       42.08       40.77      2.78 o
   2   6   7      319.01      320.73      6.39 o
   3   6   7       13.63       15.80      2.33 o
  -6   7   7        0.07       -0.57      1.13 o
  -5   7   7      128.01      125.41      4.31 o
  -4   7   7      787.34      774.38     14.96 o
  -3   7   7       87.27       84.50      3.96 o
  -2   7   7      242.53      254.07      8.22 o
  -1   7   7      106.92      103.41      4.80 o
   0   7   7        1.69        1.84      1.77 o
   1   7   7      162.80      164.79      4.54 o
   2   7   7       57.32       58.12      2.88 o
  -5   8   7        0.28        1.93      4.96 o
  -4   8   7        7.77        9.41      1.98 o
  -3   8   7       14.87       14.44      3.05 o
  -2   8   7       52.73       51.07      5.69 o
  -1   8   7        9.61       12.40      3.24 o
   0   8   7        1.41        4.11      2.17 o
   1   8   7       13.06        8.17      2.51 o
  -4   9   7       54.73       44.91      3.86 o
  -3   9   7        1.24        3.22      2.22 o
  -2   9   7       94.00       77.47      5.92 o
  -1   9   7      108.81      108.61      6.58 o
   0   9   7        2.97        1.35      1.68 o
   0 -14   8        0.70        1.63      1.78 o
   1 -14   8        2.86        2.32      1.33 o
   2 -14   8        5.37        4.60      1.92 o
  -2 -13   8       28.20       28.04      3.51 o
  -1 -13   8        0.88        1.20      1.06 o
   0 -13   8      175.45      157.21      4.99 o
   1 -13   8       57.90       56.03      3.18 o
   2 -13   8        4.50        4.43      2.54 o
   3 -13   8      112.37      116.77      6.83 o
  -3 -12   8        0.00       -1.46      1.46 o
  -2 -12   8        1.58       -0.20      1.35 o
  -1 -12   8       56.50       57.40      2.97 o
   0 -12   8      106.48      106.85      4.02 o
   1 -12   8      155.89      149.26      5.39 o
   2 -12   8       20.54       22.27      2.99 o
   3 -12   8      127.83      127.60      6.46 o
   4 -12   8       20.79       20.29      4.56 o
  -4 -11   8        0.18        1.55      1.10 o
  -3 -11   8        2.57        1.41      2.21 o
  -2 -11   8      118.36      125.06      3.87 o
  -1 -11   8       11.54       11.53      1.90 o
   0 -11   8      356.55      349.79      7.59 o
   1 -11   8      440.76      468.13      8.85 o
   2 -11   8        0.09       -0.59      2.02 o
   3 -11   8       12.48       12.89      2.32 o
   4 -11   8        0.30        5.11      1.92 o
   5 -11   8       47.91       48.25      2.95 o
  -5 -10   8      102.31      115.04      5.87 o
  -4 -10   8       46.88       48.63      3.11 o
  -3 -10   8       13.23       15.09      2.02 o
  -2 -10   8       56.60       52.93      2.88 o
  -1 -10   8       11.49       11.46      1.70 o
   0 -10   8      324.30      307.08      8.02 o
   1 -10   8       55.96       57.26      3.96 o
   2 -10   8      426.91      433.27      8.00 o
   3 -10   8      143.77      140.70      5.22 o
   4 -10   8       19.15       15.49      2.64 o
   5 -10   8        0.29       -1.08      1.53 o
  -5  -9   8       18.05       18.00      2.42 o
  -4  -9   8       28.19       36.20      2.71 o
  -3  -9   8      525.30      507.09     11.51 o
  -2  -9   8       43.18       44.78      3.79 o
  -1  -9   8      104.46      101.51      4.28 o
   0  -9   8        8.77       11.77      2.12 o
   1  -9   8      395.40      395.88     10.36 o
   2  -9   8     1720.54     1702.30     27.38 o
   3  -9   8      563.87      535.54      9.68 o
   4  -9   8       77.20       71.29      5.26 o
   5  -9   8        0.05        2.23      3.89 o
   6  -9   8       72.04       62.84      4.38 o
  -6  -8   8        0.46        1.75      1.67 o
  -5  -8   8        0.49        0.21      1.54 o
  -4  -8   8        6.82        5.61      1.47 o
  -3  -8   8       21.01       20.42      1.96 o
  -2  -8   8      283.80      257.51      5.40 o
  -1  -8   8      345.44      335.94      6.27 o
   0  -8   8        8.36       10.15      1.86 o
   1  -8   8       16.73       17.03      2.67 o
   2  -8   8       64.28       61.40      3.73 o
   3  -8   8       76.76       77.35      4.89 o
   4  -8   8       60.37       57.40      6.28 o
   5  -8   8      175.86      166.66      6.48 o
   6  -8   8        4.63        1.50      1.13 o
  -6  -7   8       44.71       35.29      2.44 o
  -5  -7   8        0.68       -0.18      1.30 o
  -4  -7   8        7.58        9.70      1.96 o
  -3  -7   8        3.34        6.05      1.60 o
  -2  -7   8       83.60       82.12      3.13 o
  -1  -7   8      271.51      309.42      5.00 o
   0  -7   8       29.91       25.56      3.62 o
   1  -7   8      293.39      298.77     12.68 o
   2  -7   8       94.59       97.35      4.67 o
   3  -7   8        5.91       10.02      1.97 o
   4  -7   8        3.71        2.73      1.77 o
   5  -7   8        0.56        0.70      2.39 o
   6  -7   8       62.96       68.27      3.16 o
  -6  -6   8      179.59      164.07      5.31 o
  -5  -6   8       35.81       39.59      2.65 o
  -4  -6   8      435.12      446.40      8.29 o
  -3  -6   8        0.35        0.65      1.37 o
  -2  -6   8      544.83      576.60      7.74 o
  -1  -6   8      143.86      188.56      4.13 o
   0  -6   8      116.61      121.97      5.12 o
   1  -6   8        1.33        5.16      1.99 o
   2  -6   8      180.30      175.03      4.31 o
   3  -6   8       79.19       79.82      3.89 o
   4  -6   8      124.30      115.77      4.59 o
   5  -6   8       13.39       21.07      2.96 o
   6  -6   8       30.69       28.64      2.02 o
  -7  -5   8        0.08        0.76      1.40 o
  -6  -5   8       29.89       29.06      2.49 o
  -5  -5   8      881.81      886.75     14.15 o
  -4  -5   8      846.18      847.06     12.58 o
  -3  -5   8       32.83       35.85      2.11 o
  -2  -5   8       16.33       21.79      2.12 o
  -1  -5   8        5.91        8.76      1.69 o
   0  -5   8      247.63      278.24     11.87 o
   1  -5   8      187.79      180.91      6.13 o
   2  -5   8      279.78      292.30      5.43 o
   3  -5   8      127.43      124.25      6.24 o
   4  -5   8      286.09      285.77      9.23 o
   5  -5   8      326.61      348.19      9.85 o
   6  -5   8       31.99       30.51      2.09 o
  -7  -4   8       47.92       43.85      2.83 o
  -6  -4   8       76.14       81.61      5.47 o
  -5  -4   8       75.81       86.44      5.32 o
  -4  -4   8      260.31      239.49      6.85 o
  -3  -4   8        0.23       -0.59      1.53 o
  -2  -4   8       63.95       67.31      4.19 o
  -1  -4   8      594.21      572.57     21.14 o
   0  -4   8        1.29        5.64      2.01 o
   1  -4   8     1166.99     1197.26     20.90 o
   2  -4   8       60.50       52.82      3.17 o
   3  -4   8       51.31       52.87      3.00 o
   4  -4   8        3.30        2.55      2.24 o
   5  -4   8      226.65      224.74      6.62 o
   6  -4   8        1.11       -1.27      1.27 o
  -7  -3   8       53.70       48.03     10.51 o
  -6  -3   8       17.20       17.91      3.30 o
  -5  -3   8       14.26       18.71      4.72 o
  -4  -3   8      362.74      353.68     11.32 o
  -3  -3   8       35.18       42.19      2.67 o
  -2  -3   8      526.41      548.85     21.22 o
  -1  -3   8     1243.67     1376.43     27.86 o
   0  -3   8      357.05      372.23     13.99 o
   1  -3   8        3.66        5.70      3.22 o
   2  -3   8      157.39      165.70      4.48 o
   3  -3   8      437.00      428.37      6.99 o
   4  -3   8        4.45        6.91      2.08 o
   5  -3   8      180.57      173.60     12.47 o
   6  -3   8        0.05        2.40      1.79 o
  -7  -2   8       83.44       69.77      4.20 o
  -6  -2   8        1.21       -3.16      3.30 o
  -5  -2   8      437.03      418.50      8.80 o
  -4  -2   8      233.29      250.08      5.82 o
  -3  -2   8       77.24       92.37      3.78 o
  -2  -2   8      293.40      306.06     15.33 o
  -1  -2   8        4.55        4.62      1.90 o
   0  -2   8       99.52      100.89      8.02 o
   1  -2   8      186.60      184.35      6.62 o
   2  -2   8       14.28       13.47      1.49 o
   3  -2   8       74.41       77.67      3.09 o
   4  -2   8      251.54      236.50      7.01 o
   5  -2   8      356.23      352.90      7.61 o
   6  -2   8        7.00        9.39      1.80 o
  -7  -1   8       10.17        5.47      1.87 o
  -6  -1   8       70.03       69.46      5.02 o
  -5  -1   8      114.98      116.55      4.83 o
  -4  -1   8       38.00       43.07      2.17 o
  -3  -1   8       17.78       23.27      1.40 o
  -2  -1   8       84.49       66.88      4.31 o
  -1  -1   8      519.64      572.80     12.26 o
   0  -1   8      326.33      315.83     14.52 o
   1  -1   8        2.68        2.19      0.84 o
   2  -1   8      147.17      146.02      3.25 o
   3  -1   8        5.65        7.18      1.43 o
   4  -1   8       41.13       39.90      3.51 o
   5  -1   8       39.28       33.99      2.37 o
   6  -1   8       84.42       84.13      3.70 o
  -7   0   8       18.94       12.39      2.15 o
  -6   0   8      103.09      101.09      4.52 o
  -5   0   8        0.91       -0.04      1.45 o
  -4   0   8      237.11      220.56      4.68 o
  -3   0   8       55.09       49.57      2.18 o
  -2   0   8       24.62       24.05      1.98 o
  -1   0   8      117.56      115.63      4.22 o
   0   0   8      285.67      326.16      6.65 o
   1   0   8       71.40       83.16      3.84 o
   2   0   8       29.18       23.38      1.81 o
   3   0   8      113.76      103.85      3.42 o
   4   0   8      284.81      274.38      5.61 o
   5   0   8        4.59        4.30      1.33 o
  -7   1   8        6.48        5.68      1.37 o
  -6   1   8       32.80       41.30      2.88 o
  -5   1   8       95.02       79.76      3.88 o
  -4   1   8      132.69      148.07      6.86 o
  -3   1   8      258.79      269.46      7.08 o
  -2   1   8      550.75      581.35      9.89 o
  -1   1   8        4.68        4.43      1.00 o
   0   1   8      811.46      847.94      9.58 o
   1   1   8       65.42       65.45      2.20 o
   2   1   8      116.84      118.08      3.15 o
   3   1   8        1.02        1.72      1.35 o
   4   1   8        0.03       -0.22      1.20 o
   5   1   8        2.77        2.63      1.29 o
  -7   2   8        1.52       -0.43      1.85 o
  -6   2   8       24.98       21.91      2.21 o
  -5   2   8       17.89       14.02      3.86 o
  -4   2   8      847.20      883.30     23.07 o
  -3   2   8      344.89      346.92      8.44 o
  -2   2   8      155.66      169.22      4.21 o
  -1   2   8      184.83      188.96      4.34 o
   0   2   8        1.86        2.17      1.21 o
   1   2   8        0.15        2.46      1.64 o
   2   2   8      314.97      322.78      5.33 o
   3   2   8      274.38      289.12      5.85 o
   4   2   8      267.66      257.12      5.63 o
   5   2   8        8.27        6.01      1.95 o
  -7   3   8        0.45        1.66      2.03 o
  -6   3   8        2.12        2.62      2.03 o
  -5   3   8      145.69      147.51      9.81 o
  -4   3   8       20.98       19.88      4.86 o
  -3   3   8       97.73       98.00      3.68 o
  -2   3   8        0.58        1.08      1.33 o
  -1   3   8      220.42      242.08      5.47 o
   0   3   8       91.40      102.98      3.52 o
   1   3   8     1305.31     1371.68     22.59 o
   2   3   8      864.53      908.53     10.66 o
   3   3   8      293.94      284.08      8.58 o
   4   3   8       62.88       57.42      2.98 o
  -7   4   8        6.06        4.47      2.09 o
  -6   4   8        2.18        4.26      1.96 o
  -5   4   8       51.60       64.18      6.86 o
  -4   4   8       88.03       97.70      3.85 o
  -3   4   8        0.05       -0.28      1.49 o
  -2   4   8       67.96       73.99      2.78 o
  -1   4   8       34.64       28.23      3.07 o
   0   4   8       51.09       53.36      3.52 o
   1   4   8        0.05        1.58      2.14 o
   2   4   8      707.36      725.35     10.45 o
   3   4   8       10.17        8.93      1.89 o
   4   4   8      229.15      223.58      7.86 o
  -6   5   8       51.31       51.37      3.77 o
  -5   5   8       13.39       15.10      2.91 o
  -4   5   8        2.74        0.73      1.30 o
  -3   5   8        0.04        0.61      1.36 o
  -2   5   8        2.81        2.76      1.78 o
  -1   5   8        0.98       -0.03      1.75 o
   0   5   8       38.10       39.33      3.21 o
   1   5   8        2.38        6.34      3.39 o
   2   5   8       11.81       14.14      3.18 o
   3   5   8      139.56      125.86      5.31 o
  -6   6   8       33.72       40.69      2.96 o
  -5   6   8       70.00       62.81      3.13 o
  -4   6   8       32.50       30.18      2.86 o
  -3   6   8      188.08      189.05     10.58 o
  -2   6   8        1.03        2.85      1.91 o
  -1   6   8      236.69      221.74     12.00 o
   0   6   8       37.56       40.00      3.36 o
   1   6   8        4.11        2.37      1.67 o
   2   6   8        1.12        5.31      1.99 o
   3   6   8       62.40       65.44      4.41 o
  -5   7   8        6.91        2.69      3.21 o
  -4   7   8      483.36      449.52     14.89 o
  -3   7   8      243.43      256.51      7.91 o
  -2   7   8      204.27      193.76     10.55 o
  -1   7   8      141.18      133.47     12.67 o
   0   7   8       83.82       82.57      5.53 o
   1   7   8        0.02        1.88      1.17 o
   2   7   8      323.81      295.68      8.61 o
  -4   8   8        9.65        6.82      3.28 o
  -3   8   8      331.21      304.10     11.30 o
  -2   8   8      103.78      109.46      7.25 o
  -1   8   8       22.36       23.18      3.95 o
   0   8   8        0.71        1.95      2.26 o
  -2   9   8       65.10       69.62      4.51 o
   0 -14   9      203.89      205.75      7.68 o
   1 -14   9       86.50       84.87      7.46 o
  -2 -13   9        0.17        2.61      1.92 o
  -1 -13   9       34.67       34.96      1.92 o
   0 -13   9        3.25        3.14      1.17 o
   1 -13   9        1.17        3.86      1.40 o
   2 -13   9       42.17       35.29      4.03 o
   3 -13   9        6.70        3.10      2.24 o
  -3 -12   9       13.13       11.43      1.79 o
  -2 -12   9        0.70       -1.94      1.94 o
  -1 -12   9       22.85       27.34      2.68 o
   0 -12   9       17.36       15.77      1.93 o
   1 -12   9       37.85       40.68      2.70 o
   2 -12   9        5.71        0.54      1.75 o
   3 -12   9       78.75       64.74      3.39 o
   4 -12   9        0.06        1.37      2.09 o
  -4 -11   9        5.26        1.80      1.51 o
  -3 -11   9       56.14       53.12      2.74 o
  -2 -11   9      101.00      104.37      3.53 o
  -1 -11   9      253.86      231.16      7.25 o
   0 -11   9       34.53       35.54      2.78 o
   1 -11   9        0.46       -0.48      1.79 o
   2 -11   9      115.26      117.67      5.18 o
   3 -11   9        2.08        6.11      2.95 o
   4 -11   9       54.87       57.05      3.60 o
  -4 -10   9        6.25        7.84      1.80 o
  -3 -10   9       17.76       14.67      2.03 o
  -2 -10   9       84.01       72.98      3.24 o
  -1 -10   9        7.25        4.88      1.47 o
   0 -10   9       30.71       30.73      3.80 o
   1 -10   9      105.47       97.48      6.25 o
   2 -10   9       91.17       76.99      4.41 o
   3 -10   9       67.25       61.83      4.11 o
   4 -10   9       28.75       27.45      2.98 o
   5 -10   9        0.11        1.91      1.36 o
  -5  -9   9        4.60        3.41      1.83 o
  -4  -9   9       18.97       18.83      2.49 o
  -3  -9   9       34.10       29.56      2.19 o
  -2  -9   9       32.02       36.41      2.87 o
  -1  -9   9      289.47      266.44      5.63 o
   0  -9   9       68.39       66.74      4.18 o
   1  -9   9      256.69      246.78      8.21 o
   2  -9   9        1.39       -0.13      1.92 o
   3  -9   9      304.76      309.72      7.94 o
   4  -9   9       80.09       80.50      4.74 o
   5  -9   9       96.00       93.46      4.28 o
  -5  -8   9       14.22       14.73      1.82 o
  -4  -8   9      260.77      270.91      7.43 o
  -3  -8   9      188.68      175.46      6.09 o
  -2  -8   9      282.97      297.41      7.52 o
  -1  -8   9      362.25      349.43      6.92 o
   0  -8   9       39.26       43.12      3.57 o
   1  -8   9      420.20      414.15     18.32 o
   2  -8   9      552.85      561.66     12.67 o
   3  -8   9      283.30      296.36      9.47 o
   4  -8   9      263.54      245.27     11.71 o
   5  -8   9        0.39        4.17      2.76 o
  -6  -7   9       10.08        8.97      2.40 o
  -5  -7   9      131.58      124.63      4.10 o
  -4  -7   9        2.93        2.51      1.69 o
  -3  -7   9      166.50      170.65      7.56 o
  -2  -7   9       46.16       39.31      2.65 o
  -1  -7   9      181.61      166.77      4.35 o
   0  -7   9       12.57       13.53      2.52 o
   1  -7   9       60.90       66.20      4.67 o
   2  -7   9        9.65        6.90      1.39 o
   3  -7   9        0.87        2.58      1.97 o
   4  -7   9        1.68        3.33      1.60 o
   5  -7   9        0.11       -0.03      1.35 o
   6  -7   9        0.98        1.13      1.56 o
  -6  -6   9        7.39        6.64      1.25 o
  -5  -6   9       33.37       35.31      3.13 o
  -4  -6   9      113.54      110.36      4.19 o
  -3  -6   9      285.15      297.04      6.87 o
  -2  -6   9       33.89       28.53      2.99 o
  -1  -6   9      416.05      409.91      9.94 o
   0  -6   9       18.71       10.93      4.62 o
   1  -6   9        5.26        2.68      2.80 o
   2  -6   9       30.22       44.84      8.12 o
   3  -6   9       23.25       28.10      3.36 o
   4  -6   9        4.16        5.67      2.38 o
   5  -6   9       22.25       20.84      2.29 o
   6  -6   9       27.13       28.54      3.25 o
  -6  -5   9      181.37      171.53     16.17 o
  -5  -5   9      561.71      567.84     10.97 o
  -4  -5   9     1015.19     1055.58     15.32 o
  -3  -5   9       83.12       90.23      5.28 o
  -2  -5   9      531.38      566.20      9.01 o
  -1  -5   9       29.31       24.09      2.31 o
   0  -5   9      107.17      110.67      3.19 o
   1  -5   9      176.59      184.01      6.76 o
   2  -5   9       23.66       32.82      2.94 o
   3  -5   9       85.62       71.56      4.08 o
   4  -5   9      220.80      181.85      6.58 o
   5  -5   9        0.22        0.81      1.63 o
   6  -5   9        0.03       -1.20      1.32 o
  -7  -4   9       20.55       21.13      2.18 o
  -6  -4   9        0.71        0.51      2.32 o
  -5  -4   9      247.89      274.04     10.21 o
  -4  -4   9       31.16       33.87      5.93 o
  -3  -4   9      498.77      488.23      8.28 o
  -2  -4   9        0.45       -1.27      1.27 o
  -1  -4   9      167.99      184.26      6.84 o
   0  -4   9      265.87      262.71      5.38 o
   1  -4   9      335.98      301.52     10.10 o
   2  -4   9      199.96      201.68      5.31 o
   3  -4   9      165.35      168.71      5.95 o
   4  -4   9       41.74       43.38      3.35 o
   5  -4   9        0.20       -0.43      2.20 o
   6  -4   9        9.03        7.67      1.25 o
  -7  -3   9       13.98       17.89      3.65 o
  -6  -3   9      107.76       98.14      6.10 o
  -5  -3   9       27.70       25.81      5.00 o
  -4  -3   9        2.79        2.69      1.82 o
  -3  -3   9      303.55      292.18      7.33 o
  -2  -3   9      149.76      151.77      3.36 o
  -1  -3   9       15.33       18.55      1.56 o
   0  -3   9      687.16      744.51     10.83 o
   1  -3   9      712.35      740.28      9.41 o
   2  -3   9      175.35      173.55      4.93 o
   3  -3   9      458.20      435.37     13.45 o
   4  -3   9      514.96      497.55     10.30 o
   5  -3   9        3.34        2.71      1.57 o
  -7  -2   9       38.27       30.19      3.25 o
  -6  -2   9        9.22       10.78      3.83 o
  -5  -2   9        4.16       10.62      6.51 o
  -4  -2   9        4.92        5.27      1.69 o
  -3  -2   9        0.86       -0.65      1.00 o
  -2  -2   9       22.84       19.19      1.35 o
  -1  -2   9      673.43      751.69     11.77 o
   0  -2   9        4.21        4.75      1.00 o
   1  -2   9      113.43      112.22      3.17 o
   2  -2   9      240.79      249.17      5.89 o
   3  -2   9        1.83        2.35      1.68 o
   4  -2   9      204.70      193.66      6.90 o
   5  -2   9        5.51        2.98      1.61 o
  -7  -1   9        3.79        3.56      2.28 o
  -6  -1   9      273.99      270.91      8.15 o
  -5  -1   9       49.79       46.98      3.95 o
  -4  -1   9       18.80       17.86      1.76 o
  -3  -1   9      254.79      250.16      6.02 o
  -2  -1   9      352.84      377.51      5.84 o
  -1  -1   9       34.25       45.10      2.41 o
   0  -1   9      672.32      706.22      7.93 o
   1  -1   9        9.61       11.04      1.32 o
   2  -1   9        5.55        5.51      1.42 o
   3  -1   9       10.16       12.47      2.05 o
   4  -1   9       79.35       78.19      3.34 o
   5  -1   9       25.32       28.46      2.01 o
  -7   0   9       10.41        7.70      1.58 o
  -6   0   9        3.37        1.33      1.72 o
  -5   0   9       37.03       24.90      2.03 o
  -4   0   9        6.80        7.57      1.47 o
  -3   0   9      103.54      104.54      4.52 o
  -2   0   9        3.72        4.00      2.05 o
  -1   0   9      141.52      144.55      4.73 o
   0   0   9        6.47        3.23      1.28 o
   1   0   9      434.03      436.82      6.03 o
   2   0   9      960.80      967.39     11.76 o
   3   0   9        7.89        6.10      1.47 o
   4   0   9      109.88      116.86      3.59 o
   5   0   9        1.10        1.56      0.89 o
  -7   1   9       14.40        9.52      2.12 o
  -6   1   9       99.80      105.56      7.94 o
  -5   1   9      156.93      163.16      7.04 o
  -4   1   9      790.42      837.00     16.50 o
  -3   1   9      538.78      520.92     10.37 o
  -2   1   9        2.57        3.98      1.51 o
  -1   1   9       25.94       21.73      1.78 o
   0   1   9       27.97       41.38      1.98 o
   1   1   9      182.46      187.76      3.94 o
   2   1   9       17.32       18.86      1.89 o
   3   1   9      240.91      240.97      4.75 o
   4   1   9       11.76       12.36      1.40 o
   5   1   9       33.14       35.62      3.69 o
  -7   2   9        1.66        2.30      1.24 o
  -6   2   9        2.99        1.80      1.68 o
  -5   2   9      236.62      230.37      8.75 o
  -4   2   9      431.14      452.11     12.46 o
  -3   2   9        1.61        0.61      1.62 o
  -2   2   9        2.66        1.80      1.26 o
  -1   2   9      326.40      346.81      7.67 o
   0   2   9       96.21       94.27      4.14 o
   1   2   9      114.06      104.40      3.79 o
   2   2   9      137.62      131.76      4.19 o
   3   2   9        0.13        4.13      1.41 o
   4   2   9      107.35       88.74      3.38 o
  -7   3   9       61.38       44.87      3.73 o
  -6   3   9        5.74        7.16      1.67 o
  -5   3   9        2.52        1.00      1.88 o
  -4   3   9       63.89       63.97      4.20 o
  -3   3   9        4.34        7.62      2.10 o
  -2   3   9        4.92        1.73      1.61 o
  -1   3   9        0.10        1.22      1.56 o
   0   3   9      196.03      196.66      6.83 o
   1   3   9      101.52       93.96      4.60 o
   2   3   9       17.72       18.47      2.85 o
   3   3   9      151.98      145.08     13.47 o
   4   3   9        1.78        6.16      2.19 o
  -6   4   9       49.23       50.96      4.71 o
  -5   4   9       22.06       25.83      2.70 o
  -4   4   9      250.48      253.74      5.95 o
  -3   4   9        3.55        1.48      1.85 o
  -2   4   9       23.65       14.21      3.38 o
  -1   4   9       81.11       72.22      5.73 o
   0   4   9       26.37       25.63      5.76 o
   1   4   9       21.01       18.47      2.63 o
   2   4   9      155.12      147.74      5.49 o
   3   4   9        0.45        1.11      2.13 o
  -6   5   9        0.37       -0.17      1.30 o
  -5   5   9       18.08       21.70      2.88 o
  -4   5   9        0.64       -1.16      1.53 o
  -3   5   9      115.41      118.24      5.83 o
  -2   5   9       16.32       15.17      3.62 o
  -1   5   9      471.20      461.14     17.11 o
   0   5   9       32.93       34.49      3.61 o
   1   5   9       31.27       28.96      2.70 o
   2   5   9      137.11      142.05      4.79 o
   3   5   9       25.71       19.83      2.84 o
  -5   6   9       51.31       52.90      6.08 o
  -4   6   9        5.22        4.53      1.26 o
  -3   6   9      130.75      121.24      5.61 o
  -2   6   9        3.42       -1.69      1.69 o
  -1   6   9        9.67        5.91      2.26 o
   0   6   9       86.12       86.90      8.51 o
   1   6   9      121.39      114.33      4.08 o
   2   6   9       45.87       47.26      2.77 o
  -4   7   9        0.37        2.46      1.28 o
  -3   7   9        0.02        0.83      1.34 o
  -2   7   9      230.25      226.70     10.28 o
  -1   7   9       21.54       19.11      2.05 o
   0   7   9        1.45       -0.40      1.36 o
   1   7   9       16.53       19.90      2.80 o
  -3   8   9       48.21       47.09      3.72 o
  -2   8   9      324.27      311.14     10.16 o
  -1   8   9      228.11      203.07      7.82 o
  -2 -13  10        3.78        9.69      2.21 o
  -1 -13  10        0.14       -0.42      0.96 o
   0 -13  10       49.20       39.16      1.97 o
   1 -13  10      120.48      113.64      3.82 o
   2 -13  10       14.36       11.57      2.52 o
   3 -13  10        1.98        3.15      1.76 o
  -3 -12  10        1.22        3.09      1.98 o
  -2 -12  10        5.64        4.24      1.34 o
  -1 -12  10       68.11       65.95      3.58 o
   0 -12  10      221.21      227.88      5.43 o
   1 -12  10        0.60        0.46      1.63 o
   2 -12  10        0.07       -0.80      1.64 o
   3 -12  10        0.99        0.08      3.79 o
   4 -12  10        0.00        0.67      1.59 o
  -4 -11  10        9.85        9.32      2.35 o
  -3 -11  10       57.66       59.67      3.17 o
  -2 -11  10       43.89       33.05      2.26 o
  -1 -11  10       10.87        7.69      2.17 o
   0 -11  10       26.79       16.88      2.11 o
   1 -11  10       45.12       41.27      2.89 o
   2 -11  10      274.06      267.55      7.36 o
   3 -11  10       30.30       18.64      4.53 o
   4 -11  10        0.46        1.31      5.81 o
  -4 -10  10        0.00        1.88      1.50 o
  -3 -10  10        7.06        8.18      1.68 o
  -2 -10  10      147.01      120.83      4.04 o
  -1 -10  10      115.62       93.88      4.41 o
   0 -10  10       70.58       65.51      3.40 o
   1 -10  10       28.51       28.13      2.74 o
   2 -10  10        6.54        6.21      1.98 o
   3 -10  10       37.02       33.27      3.13 o
   4 -10  10       89.07       70.90      3.77 o
   5 -10  10        1.98        5.49      2.02 o
  -5  -9  10        1.00        0.58      1.57 o
  -4  -9  10       84.11       88.36      3.38 o
  -3  -9  10       57.27       55.51      3.82 o
  -2  -9  10        7.88        6.02      2.33 o
  -1  -9  10      366.36      348.49     21.98 o
   0  -9  10      121.74      123.42     11.27 o
   1  -9  10       46.93       35.06      3.61 o
   2  -9  10       96.31      105.28      5.77 o
   3  -9  10      543.65      536.95     17.83 o
   4  -9  10        0.07        2.50      1.57 o
   5  -9  10       18.56       18.64      1.94 o
  -5  -8  10       12.17       11.23      1.51 o
  -4  -8  10        6.20        5.46      2.01 o
  -3  -8  10       22.60       20.19      2.54 o
  -2  -8  10        4.91        2.64      1.69 o
  -1  -8  10        2.43        0.92      1.73 o
   0  -8  10      209.73      189.87     17.33 o
   1  -8  10        8.04        9.03      3.60 o
   2  -8  10     1440.66     1474.41     27.62 o
   3  -8  10      341.93      368.60     15.87 o
   4  -8  10       33.20       28.26      2.94 o
   5  -8  10        0.84       -0.15      1.30 o
  -6  -7  10        0.33        0.41      1.08 o
  -5  -7  10       74.87       88.20      4.60 o
  -4  -7  10      146.69      138.62      5.59 o
  -3  -7  10      277.59      288.08      7.77 o
  -2  -7  10      165.41      156.78      5.38 o
  -1  -7  10      133.55      141.44      8.59 o
   0  -7  10        1.14        3.15      2.12 o
   1  -7  10      576.07      547.09     31.49 o
   2  -7  10       73.25       70.68      3.62 o
   3  -7  10      634.52      628.34     11.52 o
   4  -7  10      430.65      419.86     10.79 o
   5  -7  10        0.03        2.85      1.18 o
  -6  -6  10       20.55       16.82      2.35 o
  -5  -6  10       70.02       66.35      3.69 o
  -4  -6  10        6.48        6.03      1.99 o
  -3  -6  10        1.18       -1.82      1.82 o
  -2  -6  10      270.85      280.28      6.41 o
  -1  -6  10      131.85      132.53     14.00 o
   0  -6  10       42.02       39.64      3.56 o
   1  -6  10        0.03       -0.24      1.50 o
   2  -6  10        3.58        3.73      2.91 o
   3  -6  10       15.27       22.51      2.76 o
   4  -6  10      134.62      148.21      5.88 o
   5  -6  10      223.76      219.93      6.21 o
  -6  -5  10       13.58       12.43      2.36 o
  -5  -5  10       89.22       92.23      5.99 o
  -4  -5  10       81.37       87.76      4.32 o
  -3  -5  10      442.43      449.92      8.33 o
  -2  -5  10       24.41       33.10      2.09 o
  -1  -5  10        6.99        7.74      1.56 o
   0  -5  10      395.10      361.24      8.31 o
   1  -5  10       84.09       79.38      3.70 o
   2  -5  10       38.17       38.29      2.62 o
   3  -5  10        7.36       10.77      2.48 o
   4  -5  10       14.83       19.29      2.40 o
   5  -5  10        2.41       -1.19      1.63 o
  -6  -4  10       98.40       90.48      5.38 o
  -5  -4  10      403.70      418.45     12.60 o
  -4  -4  10      479.03      512.04     13.50 o
  -3  -4  10       23.42       24.05      3.36 o
  -2  -4  10      641.61      714.94     13.74 o
  -1  -4  10        0.46        1.37      1.25 o
   0  -4  10       19.07       20.15      1.95 o
   1  -4  10      275.86      284.81      8.16 o
   2  -4  10        2.07       -1.61      1.61 o
   3  -4  10      286.42      276.80      7.78 o
   4  -4  10      246.49      265.45      7.10 o
   5  -4  10       13.10        7.71      1.80 o
  -7  -3  10      252.22      225.83      6.16 o
  -6  -3  10       82.15       85.54      5.42 o
  -5  -3  10       62.16       58.52      6.64 o
  -4  -3  10      153.91      168.43      6.93 o
  -3  -3  10      411.65      432.15     10.24 o
  -2  -3  10       28.20       31.78      2.19 o
  -1  -3  10      203.14      238.68      5.01 o
   0  -3  10      219.68      221.97      5.01 o
   1  -3  10       37.69       40.91      2.56 o
   2  -3  10        3.12        4.40      1.79 o
   3  -3  10      100.74       98.19      6.06 o
   4  -3  10       90.87       83.53      4.98 o
   5  -3  10       28.19       29.36      1.91 o
  -7  -2  10       18.78       16.09      1.96 o
  -6  -2  10        0.03       -0.76      2.13 o
  -5  -2  10        4.87        5.24      2.18 o
  -4  -2  10      139.73      135.85      6.31 o
  -3  -2  10        5.47        6.05      1.40 o
  -2  -2  10      378.31      405.93      7.25 o
  -1  -2  10       23.63       17.22      1.51 o
   0  -2  10      201.23      207.70      3.60 o
   1  -2  10       13.36       11.88      1.37 o
   2  -2  10       32.44       32.98      2.80 o
   3  -2  10       80.44       82.67      8.05 o
   4  -2  10       18.58       17.04      1.71 o
   5  -2  10        4.05        1.30      1.00 o
  -7  -1  10       16.73       10.24      1.57 o
  -6  -1  10       37.08       37.61      3.15 o
  -5  -1  10       35.65       40.24      3.70 o
  -4  -1  10      311.18      338.20      7.78 o
  -3  -1  10      203.83      222.25      4.75 o
  -2  -1  10        0.53        0.51      1.09 o
  -1  -1  10      266.24      277.36      6.83 o
   0  -1  10        0.06        0.10      1.04 o
   1  -1  10        0.09        0.78      1.31 o
   2  -1  10     1949.54     1983.24     25.81 o
   3  -1  10       30.90       26.67      2.30 o
   4  -1  10        6.75        4.22      1.11 o
   5  -1  10        5.00        7.50      1.22 o
  -7   0  10       38.11       31.28      3.98 o
  -6   0  10      127.84      106.33      4.70 o
  -5   0  10       88.60       76.98      4.69 o
  -4   0  10      385.00      384.09      8.34 o
  -3   0  10      424.04      432.59      9.39 o
  -2   0  10      129.91      130.11      5.04 o
  -1   0  10        1.63        5.52      1.88 o
   0   0  10        9.25        6.16      1.25 o
   1   0  10      529.95      557.32      7.89 o
   2   0  10       70.86       68.76      3.82 o
   3   0  10        7.00        8.01      1.71 o
   4   0  10       64.93       66.69      2.85 o
  -7   1  10       22.30       15.03      2.50 o
  -6   1  10       97.98       90.95      5.17 o
  -5   1  10       45.06       52.52      4.29 o
  -4   1  10      341.34      346.27     10.81 o
  -3   1  10        8.20        7.96      2.23 o
  -2   1  10       12.43        9.63      4.23 o
  -1   1  10        2.91        0.97      2.29 o
   0   1  10        4.42        4.25      1.14 o
   1   1  10       16.78       16.86      1.72 o
   2   1  10       34.12       37.79      2.36 o
   3   1  10        7.14        6.90      1.31 o
   4   1  10       13.42       12.02      1.86 o
  -6   2  10       82.82       83.26      3.63 o
  -5   2  10       48.02       43.81      3.48 o
  -4   2  10       30.46       26.33      2.92 o
  -3   2  10        0.63        1.66      2.04 o
  -2   2  10      117.03      117.63      4.07 o
  -1   2  10      379.60      369.98      9.93 o
   0   2  10      184.18      198.16      6.16 o
   1   2  10        8.43        5.50      1.78 o
   2   2  10      245.79      255.99      6.31 o
   3   2  10        0.10        2.45      1.39 o
   4   2  10        7.39        3.24      1.62 o
  -6   3  10       60.20       56.74      2.88 o
  -5   3  10       25.22       22.78      2.51 o
  -4   3  10        4.60        5.52      2.31 o
  -3   3  10      150.52      158.58      4.78 o
  -2   3  10       70.54       63.45      3.71 o
  -1   3  10       26.84       42.57      3.90 o
   0   3  10       49.47       55.07      2.91 o
   1   3  10      197.05      202.39      6.50 o
   2   3  10       19.70       18.00      2.49 o
   3   3  10        8.90        3.74      3.08 o
  -6   4  10        8.43       12.82      2.87 o
  -5   4  10        0.03        1.44      1.90 o
  -4   4  10        0.26        0.51      2.83 o
  -3   4  10       85.95       83.30      3.71 o
  -2   4  10       88.48       82.50      4.98 o
  -1   4  10       27.62       25.55      3.18 o
   0   4  10        8.33       10.88      1.71 o
   1   4  10      128.77      125.18      4.91 o
   2   4  10       10.40       12.69      6.06 o
   3   4  10       57.13       55.67      4.16 o
  -5   5  10        0.07       -1.42      1.75 o
  -4   5  10       62.31       54.49      3.85 o
  -3   5  10       54.61       60.25      3.97 o
  -2   5  10        4.28        3.83      2.22 o
  -1   5  10        4.05       -0.26      3.02 o
   0   5  10       58.04       51.45      2.90 o
   1   5  10      120.65      115.42      4.17 o
   2   5  10        1.30        0.02      1.28 o
  -5   6  10       64.29       50.72      3.99 o
  -4   6  10        0.08       -0.11      1.19 o
  -3   6  10        0.00       -0.34      1.45 o
  -2   6  10       70.98       69.24      5.77 o
  -1   6  10       43.60       42.43      2.60 o
   0   6  10       57.82       53.35      3.45 o
   1   6  10      280.35      269.16      6.44 o
  -3   7  10       13.23       15.41      2.42 o
  -2   7  10       92.07       82.24      8.97 o
  -1   7  10        0.02       -2.22      2.29 o
  -1 -13  11       33.52       34.84      1.72 o
   0 -13  11       31.88       39.13      2.45 o
   1 -13  11        0.40       -1.35      1.35 o
   2 -13  11       87.42       86.88      4.75 o
  -3 -12  11        0.17        3.82      1.90 o
  -2 -12  11        2.74       -0.01      1.61 o
  -1 -12  11        3.39        4.79      1.37 o
   0 -12  11        2.54        0.52      1.21 o
   1 -12  11       90.83       94.73      3.46 o
   2 -12  11       15.44        8.63      1.72 o
   3 -12  11       33.02       30.65      2.57 o
  -3 -11  11        0.63       -0.49      1.56 o
  -2 -11  11        0.59       -1.16      1.16 o
  -1 -11  11       30.09       30.89      2.91 o
   0 -11  11       32.17       30.91      2.65 o
   1 -11  11       13.14       10.32      2.28 o
   2 -11  11      159.42      144.36      5.24 o
   3 -11  11        7.38        4.08      2.72 o
   4 -11  11        2.41        2.08      1.83 o
  -4 -10  11        6.06        6.95      2.00 o
  -3 -10  11      239.15      236.40      6.56 o
  -2 -10  11      112.58      117.81      6.64 o
  -1 -10  11      176.67      151.74      6.32 o
   0 -10  11       57.04       51.78      3.09 o
   1 -10  11      104.95       93.57      4.56 o
   2 -10  11        0.02        0.83      1.73 o
   3 -10  11       29.97       32.01      5.08 o
   4 -10  11        0.27        1.30      1.07 o
  -5  -9  11        3.84        4.05      1.71 o
  -4  -9  11        5.35        5.47      1.44 o
  -3  -9  11        1.89        1.73      1.98 o
  -2  -9  11      255.78      229.02     10.83 o
  -1  -9  11       10.22        6.43      2.00 o
   0  -9  11       20.05       22.21      3.18 o
   1  -9  11      349.57      342.88     10.18 o
   2  -9  11        9.43        7.53      2.22 o
   3  -9  11      239.27      198.38     10.64 o
   4  -9  11       36.45       49.39      3.49 o
  -5  -8  11        0.85        2.74      1.10 o
  -4  -8  11       11.70       11.56      2.06 o
  -3  -8  11       42.13       42.59      3.24 o
  -2  -8  11      110.58      102.88      5.50 o
  -1  -8  11      116.88      106.14      5.61 o
   0  -8  11        0.30       -0.94      2.84 o
   1  -8  11       26.63       31.60      2.61 o
   2  -8  11        0.25        2.12      1.64 o
   3  -8  11        2.04        2.32      1.72 o
   4  -8  11      268.90      281.25     11.89 o
   5  -8  11       32.67       32.15      3.37 o
  -6  -7  11        1.21        2.46      2.00 o
  -5  -7  11       86.46       83.35      3.62 o
  -4  -7  11       44.62       41.79      3.20 o
  -3  -7  11       67.41       70.95      5.63 o
  -2  -7  11      136.39      119.76      5.80 o
  -1  -7  11      557.81      564.78     18.64 o
   0  -7  11       20.22       18.00      4.33 o
   1  -7  11       44.96       41.61      3.70 o
   2  -7  11        4.52        2.90      1.75 o
   3  -7  11       58.64       54.86      3.67 o
   4  -7  11       68.38       57.26      3.97 o
   5  -7  11       26.65       19.89      1.87 o
  -6  -6  11       38.95       37.06      3.06 o
  -5  -6  11       96.00       97.70      5.64 o
  -4  -6  11       17.82       17.89      2.42 o
  -3  -6  11      101.54      113.76      4.89 o
  -2  -6  11      243.09      234.00      6.44 o
  -1  -6  11      122.70      117.64      7.70 o
   0  -6  11      175.33      184.57     10.50 o
   1  -6  11      310.28      300.22      8.91 o
   2  -6  11       17.45       15.89      2.42 o
   3  -6  11      227.82      229.44      7.13 o
   4  -6  11        1.25       -0.35      3.89 o
   5  -6  11       25.52       29.08      3.32 o
  -6  -5  11        0.56        1.31      1.63 o
  -5  -5  11       11.37        9.94      2.72 o
  -4  -5  11      106.39      111.87      6.48 o
  -3  -5  11      278.08      269.30      8.49 o
  -2  -5  11       47.81       44.94      3.63 o
  -1  -5  11       13.36       11.03      1.99 o
   0  -5  11        5.93        7.20      1.97 o
   1  -5  11        6.64        6.20      1.77 o
   2  -5  11        5.12        8.59      2.18 o
   3  -5  11      114.72      112.35      5.17 o
   4  -5  11       20.45       23.65      3.17 o
   5  -5  11        4.71        1.70      1.69 o
  -6  -4  11      116.27      130.75      5.84 o
  -5  -4  11        0.84       -1.82      2.55 o
  -4  -4  11      141.97      138.93      7.08 o
  -3  -4  11      140.00      147.23      9.60 o
  -2  -4  11        2.67        3.23      1.20 o
  -1  -4  11        1.33        1.41      1.47 o
   0  -4  11        6.01        5.72      1.64 o
   1  -4  11       97.99       91.36      3.70 o
   2  -4  11      348.05      365.60      8.80 o
   3  -4  11       36.58       28.84      3.03 o
   4  -4  11      120.42      128.94      9.02 o
   5  -4  11       52.87       57.24      2.91 o
  -6  -3  11      119.50      105.57      5.46 o
  -5  -3  11       94.89       92.86      5.98 o
  -4  -3  11       21.17       17.11      2.82 o
  -3  -3  11     1609.42     1760.04     19.20 o
  -2  -3  11      282.21      271.04      7.19 o
  -1  -3  11      122.98      148.72      3.95 o
   0  -3  11      267.43      261.78      5.76 o
   1  -3  11        0.25       -1.38      1.46 o
   2  -3  11      902.11      912.20     24.80 o
   3  -3  11       17.11       18.96      4.49 o
   4  -3  11      112.39      126.29      5.89 o
   5  -3  11       11.39        6.34      1.52 o
  -6  -2  11       37.89       38.47      3.50 o
  -5  -2  11       85.35       82.15      4.85 o
  -4  -2  11      394.06      409.95      8.51 o
  -3  -2  11      263.07      266.70      5.97 o
  -2  -2  11       45.26       46.69      2.45 o
  -1  -2  11        9.97       11.25      1.58 o
   0  -2  11       41.85       46.38      2.58 o
   1  -2  11       20.32       22.02      2.39 o
   2  -2  11      973.19      944.51     34.94 o
   3  -2  11       50.76       44.22      4.19 o
   4  -2  11        0.38       -1.21      1.21 o
  -6  -1  11       13.95       11.39      2.21 o
  -5  -1  11       15.59       15.82      2.51 o
  -4  -1  11       54.17       51.84      3.21 o
  -3  -1  11       73.90       73.57      2.95 o
  -2  -1  11       48.18       55.89      3.59 o
  -1  -1  11        0.06        1.52      1.82 o
   0  -1  11       61.74       80.50      2.93 o
   1  -1  11     1061.52     1078.21     15.50 o
   2  -1  11      122.89      127.49      4.87 o
   3  -1  11      282.27      279.17      5.91 o
   4  -1  11       10.79        8.88      1.41 o
  -6   0  11        0.63        2.91      2.55 o
  -5   0  11      180.07      183.85      7.06 o
  -4   0  11       71.37       69.75      4.15 o
  -3   0  11       69.12       69.17      3.62 o
  -2   0  11       28.40       29.52      3.04 o
  -1   0  11      123.89      152.98      5.09 o
   0   0  11       10.04       10.87      1.56 o
   1   0  11      146.28      153.57      4.18 o
   2   0  11        1.67        2.75      2.58 o
   3   0  11       33.11       30.54      2.34 o
   4   0  11        0.57       -0.87      0.87 o
  -6   1  11      115.83      117.18      5.33 o
  -5   1  11       82.45       77.94      4.13 o
  -4   1  11      435.52      446.07      8.63 o
  -3   1  11       27.10       22.90      3.05 o
  -2   1  11      292.50      337.93      8.81 o
  -1   1  11        8.59       18.10      2.58 o
   0   1  11       26.61       25.95      2.00 o
   1   1  11      277.99      295.78      5.82 o
   2   1  11        3.71        4.05      2.32 o
   3   1  11        0.16        2.49      1.14 o
  -6   2  11        0.20        0.01      1.12 o
  -5   2  11       24.82       25.40      2.56 o
  -4   2  11       10.42        8.56      2.33 o
  -3   2  11       20.66       22.13      3.00 o
  -2   2  11        9.69        7.18      1.77 o
  -1   2  11      224.23      205.29      5.63 o
   0   2  11      146.77      146.30      4.61 o
   1   2  11       42.35       48.22      3.43 o
   2   2  11        0.91        0.76      2.00 o
   3   2  11      143.83      172.00      9.34 o
  -6   3  11       29.16       26.59      3.44 o
  -5   3  11        7.72        5.05      1.48 o
  -4   3  11       33.97       28.71      2.94 o
  -3   3  11       14.50       17.55      2.60 o
  -2   3  11      129.82      117.09      5.61 o
  -1   3  11       64.07       59.32      3.64 o
   0   3  11      116.79      125.69      4.06 o
   1   3  11        1.79        0.82      1.75 o
   2   3  11      353.46      379.26     18.43 o
  -5   4  11        3.05        3.79      1.15 o
  -4   4  11       42.14       48.36      3.84 o
  -3   4  11       34.33       27.52      2.63 o
  -2   4  11      148.11      145.17      6.00 o
  -1   4  11      161.42      143.04      4.96 o
   0   4  11       28.10       24.69      2.30 o
   1   4  11      241.48      237.24     10.75 o
   2   4  11        0.32       -1.11      1.25 o
  -5   5  11        2.91        3.78      1.79 o
  -4   5  11        5.69        7.21      2.51 o
  -3   5  11        2.95        5.40      1.61 o
  -2   5  11       11.07       11.52      2.00 o
  -1   5  11       59.56       56.68      3.58 o
   0   5  11       16.10       18.48      2.84 o
   1   5  11      154.18      162.59      8.19 o
  -3   6  11        1.93       -0.38      2.06 o
  -2   6  11       10.43        5.74      1.29 o
  -1   6  11        0.02        0.24      1.81 o
  -1 -13  12       33.51       35.52      3.47 o
   0 -13  12       25.37       31.09      2.01 o
   1 -13  12        8.11        8.40      1.58 o
  -2 -12  12       19.77       23.54      2.37 o
  -1 -12  12       29.17       27.31      1.83 o
   0 -12  12        1.50       -0.26      1.40 o
   1 -12  12       12.64       12.57      1.48 o
   2 -12  12        9.27        7.40      1.65 o
  -3 -11  12        0.14       -0.41      1.96 o
  -2 -11  12        1.34        0.96      1.30 o
  -1 -11  12       32.64       32.16      3.89 o
   0 -11  12       30.41       24.86      1.99 o
   1 -11  12        6.05        8.78      2.53 o
   2 -11  12       35.60       33.37      1.82 o
   3 -11  12       84.40       76.16      2.96 o
  -4 -10  12        3.52        4.26      3.93 o
  -3 -10  12        0.05       -0.55      1.05 o
  -2 -10  12       10.31       14.78      1.68 o
  -1 -10  12       41.92       39.86      3.51 o
   0 -10  12       53.81       49.78      3.84 o
   1 -10  12       12.84       14.18      2.23 o
   2 -10  12        3.49        7.80      1.61 o
   3 -10  12        4.40        3.72      1.39 o
   4 -10  12        4.02       11.84      2.65 o
  -4  -9  12       58.81       58.72      4.91 o
  -3  -9  12       13.43       13.20      3.15 o
  -2  -9  12      131.13      123.28      8.21 o
  -1  -9  12      160.53      145.01      9.03 o
   0  -9  12        0.14        3.01      2.66 o
   1  -9  12      219.39      211.12     10.13 o
   2  -9  12       70.33       59.95      3.81 o
   3  -9  12       16.43       21.45      3.87 o
   4  -9  12        7.11       13.13      1.96 o
  -5  -8  12       10.68       12.24      1.41 o
  -4  -8  12       49.67       53.43      3.94 o
  -3  -8  12        5.47        4.97      2.88 o
  -2  -8  12       39.19       33.54      5.37 o
  -1  -8  12      107.26      124.34      8.93 o
   0  -8  12      232.87      193.92     11.21 o
   1  -8  12       62.31       59.31      2.94 o
   2  -8  12       75.33       76.61      4.64 o
   3  -8  12      196.93      192.64      5.67 o
   4  -8  12        1.26       -1.55      1.55 o
  -5  -7  12       23.52       18.88      2.49 o
  -4  -7  12        0.01       -1.88      2.22 o
  -3  -7  12      165.21      166.00      7.12 o
  -2  -7  12       78.46       77.12      7.50 o
  -1  -7  12      236.83      241.68     12.72 o
   0  -7  12       47.15       55.87      6.55 o
   1  -7  12      261.93      249.16      6.79 o
   2  -7  12       30.78       20.75      3.25 o
   3  -7  12       82.54       83.35      4.10 o
   4  -7  12       13.74       14.15      2.14 o
  -6  -6  12        6.52        4.77      1.41 o
  -5  -6  12       79.00       81.62      5.16 o
  -4  -6  12       78.39       91.36      5.75 o
  -3  -6  12        2.78        2.89      2.35 o
  -2  -6  12      176.42      184.92     18.59 o
  -1  -6  12       62.36       62.59      5.65 o
   0  -6  12       17.19       27.29      5.10 o
   1  -6  12      103.75      100.63      5.40 o
   2  -6  12      144.23      144.49      5.63 o
   3  -6  12      148.18      132.25      5.31 o
   4  -6  12       55.12       60.25      4.85 o
  -6  -5  12      117.98      123.50      4.94 o
  -5  -5  12      133.35      137.50      6.48 o
  -4  -5  12       10.76       14.97      3.05 o
  -3  -5  12      923.07     1004.49     26.93 o
  -2  -5  12        0.58        1.13      1.77 o
  -1  -5  12      174.98      162.31      6.07 o
   0  -5  12      444.29      436.07     22.64 o
   1  -5  12       43.31       43.25      3.70 o
   2  -5  12      219.32      224.15      7.00 o
   3  -5  12       76.32       68.58      4.83 o
   4  -5  12      182.11      192.40      9.80 o
  -6  -4  12        0.17        3.40      2.63 o
  -5  -4  12       29.90       33.35      3.67 o
  -4  -4  12       47.50       53.86      5.27 o
  -3  -4  12      145.58      160.56      9.98 o
  -2  -4  12      278.48      293.83      7.03 o
  -1  -4  12       44.04       49.45      3.61 o
   0  -4  12       63.50       58.94      5.82 o
   1  -4  12      498.24      514.80     10.14 o
   2  -4  12      401.00      428.36     10.75 o
   3  -4  12        1.79        1.12      3.26 o
   4  -4  12        0.11        0.48      1.73 o
  -6  -3  12       61.63       62.09      3.82 o
  -5  -3  12        0.64        1.78      2.14 o
  -4  -3  12      627.82      633.53     19.93 o
  -3  -3  12       73.60       76.00      3.43 o
  -2  -3  12      328.37      370.50      7.03 o
  -1  -3  12       48.47       60.26      2.88 o
   0  -3  12       50.42       57.65      3.92 o
   1  -3  12      304.69      331.21      8.66 o
   2  -3  12       14.46       14.65      2.83 o
   3  -3  12       30.01       22.33      3.16 o
   4  -3  12        5.48       10.03      2.08 o
  -6  -2  12       57.21       53.82      3.26 o
  -5  -2  12        7.26        4.86      2.38 o
  -4  -2  12      455.15      459.30     10.68 o
  -3  -2  12      247.20      265.97      6.13 o
  -2  -2  12      139.02      142.11      4.51 o
  -1  -2  12        4.40        7.83      1.57 o
   0  -2  12       83.63       92.04      5.90 o
   1  -2  12       39.99       35.60      3.06 o
   2  -2  12      115.44      106.83      5.98 o
   3  -2  12       75.81       80.73      3.82 o
   4  -2  12        3.79        2.79      1.14 o
  -6  -1  12        5.93        5.80      2.02 o
  -5  -1  12        2.05        1.14      2.96 o
  -4  -1  12      103.56      113.03      4.09 o
  -3  -1  12       52.53       53.00      3.61 o
  -2  -1  12        5.38        7.52      2.39 o
  -1  -1  12      126.06      131.74      4.93 o
   0  -1  12      121.09      136.37      4.61 o
   1  -1  12      201.77      199.02      5.34 o
   2  -1  12       42.54       46.68      3.02 o
   3  -1  12      188.00      175.99      5.92 o
   4  -1  12        0.22        0.25      1.68 o
  -6   0  12        0.24        5.22      2.70 o
  -5   0  12        4.15        7.27      2.01 o
  -4   0  12       13.81       16.29      2.07 o
  -3   0  12      100.55      109.58      5.12 o
  -2   0  12       48.36       42.77      3.97 o
  -1   0  12      199.35      207.54      7.34 o
   0   0  12      136.91      143.89      3.79 o
   1   0  12      325.38      330.46      6.78 o
   2   0  12       72.59       66.92      3.00 o
   3   0  12        5.79        4.94      1.15 o
  -6   1  12        0.01        2.13      1.91 o
  -5   1  12        0.06       -1.02      1.48 o
  -4   1  12       86.63       88.26      3.80 o
  -3   1  12       54.09       62.56      4.12 o
  -2   1  12       28.53       35.57      3.03 o
  -1   1  12      142.31      150.21      4.74 o
   0   1  12       92.66       99.03      4.42 o
   1   1  12       56.37       54.12      3.41 o
   2   1  12       58.28       56.09      3.83 o
   3   1  12       17.91       22.11      3.13 o
  -5   2  12      107.08       88.73      3.79 o
  -4   2  12      167.36      168.08      5.64 o
  -3   2  12       28.16       25.54      2.93 o
  -2   2  12        4.12        1.51      2.14 o
  -1   2  12       12.27        9.99      1.48 o
   0   2  12       10.60        8.50      1.57 o
   1   2  12       12.88       14.28      2.17 o
   2   2  12       21.80       23.36      2.53 o
  -5   3  12        1.85        0.29      1.28 o
  -4   3  12        1.52        3.66      1.61 o
  -3   3  12        5.42        5.76      2.48 o
  -2   3  12       17.75       19.27      2.10 o
  -1   3  12      141.79      138.97      4.82 o
   0   3  12        3.56        3.49      1.40 o
   1   3  12        7.74        7.63      2.11 o
   2   3  12       28.33       32.12      2.23 o
  -4   4  12       14.30       10.89      2.60 o
  -3   4  12       16.44       16.33      3.51 o
  -2   4  12        0.92        1.89      1.28 o
  -1   4  12       15.44       11.10      2.17 o
   0   4  12        2.23        8.56      1.94 o
   1   4  12       96.50       83.12      5.10 o
  -3   5  12       14.45       17.22      1.86 o
  -2   5  12       14.87       13.94      1.33 o
  -1   5  12       33.61       35.21      2.36 o
  -2 -12  13        1.66        5.74      1.91 o
  -1 -12  13        0.18        1.27      0.89 o
   0 -12  13        0.00       -0.04      1.21 o
   1 -12  13        3.08        5.79      1.14 o
   2 -12  13       37.49       32.94      3.38 o
  -3 -11  13        6.34        4.32      2.04 o
  -2 -11  13        9.84        6.58      1.30 o
  -1 -11  13       10.54       10.08      1.39 o
   0 -11  13       21.82       21.99      1.73 o
   1 -11  13       32.12       24.17      2.71 o
   2 -11  13       17.09       16.52      1.31 o
  -3 -10  13        1.54        1.83      0.93 o
  -2 -10  13        8.32        8.17      1.61 o
  -1 -10  13        2.02        4.46      1.83 o
   0 -10  13       81.47       71.90      3.57 o
   1 -10  13       80.45       77.52      3.72 o
   2 -10  13        1.70        0.46      1.28 o
   3 -10  13        1.94        4.14      1.39 o
  -4  -9  13        1.08        2.23      1.37 o
  -3  -9  13        5.51        4.22      2.49 o
  -2  -9  13       79.93       92.59      7.08 o
  -1  -9  13        0.23        1.71      2.85 o
   0  -9  13       33.02       32.83      2.79 o
   1  -9  13       18.85       20.04      2.72 o
   2  -9  13       11.21        8.71      2.30 o
   3  -9  13      110.38      108.06      6.51 o
  -5  -8  13       10.12        6.88      2.47 o
  -4  -8  13       41.69       50.08      4.99 o
  -3  -8  13        0.41       -0.54      2.76 o
  -2  -8  13       23.55       19.63      4.37 o
  -1  -8  13       13.97       14.14      4.17 o
   0  -8  13      263.27      275.71      8.76 o
   1  -8  13       87.51       97.26      9.54 o
   2  -8  13        7.59        6.10      1.75 o
   3  -8  13       76.54       91.62      4.15 o
   4  -8  13      376.22      376.15     10.65 o
  -5  -7  13        0.43        1.85      1.53 o
  -4  -7  13       20.36       21.71      2.72 o
  -3  -7  13       45.15       41.35      3.63 o
  -2  -7  13       27.56       26.68      5.07 o
  -1  -7  13       69.64       80.37      7.87 o
   0  -7  13      301.56      298.89     14.28 o
   1  -7  13       24.48       16.91      2.39 o
   2  -7  13      322.46      310.59     10.21 o
   3  -7  13        0.33        1.23      1.72 o
   4  -7  13      461.66      487.27     11.69 o
  -5  -6  13       11.66        7.88      2.86 o
  -4  -6  13       34.28       36.06      3.61 o
  -3  -6  13      378.80      387.11     11.56 o
  -2  -6  13      144.85      162.67     15.12 o
  -1  -6  13        5.57        4.02      1.89 o
   0  -6  13       51.62       55.97      6.52 o
   1  -6  13       60.90       59.57      3.56 o
   2  -6  13       26.71       25.21      2.63 o
   3  -6  13        0.65        2.78      1.95 o
   4  -6  13        0.10        0.92      1.72 o
  -5  -5  13        3.37        2.22      1.31 o
  -4  -5  13      758.81      782.05     27.01 o
  -3  -5  13       31.58       29.43      3.75 o
  -2  -5  13        7.44        7.82      2.71 o
  -1  -5  13        4.63        3.91      2.03 o
   0  -5  13      257.01      241.16     19.16 o
   1  -5  13        3.25        4.50      1.92 o
   2  -5  13       53.63       59.87      3.67 o
   3  -5  13        1.69        3.45      3.07 o
   4  -5  13        0.09        2.20      1.43 o
  -6  -4  13      236.08      223.43      8.66 o
  -5  -4  13        0.31       -2.42      2.42 o
  -4  -4  13        3.22        5.56      1.54 o
  -3  -4  13      239.08      270.78      6.05 o
  -2  -4  13        0.01        0.36      1.86 o
  -1  -4  13      395.53      421.13     10.18 o
   0  -4  13      134.55      137.30     13.00 o
   1  -4  13      469.01      487.71     12.80 o
   2  -4  13      339.97      323.92     11.63 o
   3  -4  13       16.17       19.61      2.77 o
   4  -4  13        3.87        2.52      1.28 o
  -6  -3  13       20.41       19.79      2.05 o
  -5  -3  13       21.25       21.23      1.81 o
  -4  -3  13      503.23      500.84      9.78 o
  -3  -3  13       33.62       37.70      2.31 o
  -2  -3  13      405.60      446.32      7.54 o
  -1  -3  13        1.42        1.19      2.32 o
   0  -3  13        1.16        1.47      2.03 o
   1  -3  13        0.07        0.87      1.39 o
   2  -3  13      274.14      264.75     11.31 o
   3  -3  13       30.93       30.15      2.37 o
  -6  -2  13       12.03       14.14      2.22 o
  -5  -2  13       19.10       13.94      2.07 o
  -4  -2  13       15.02       12.95      1.77 o
  -3  -2  13       94.40      105.70      3.58 o
  -2  -2  13      350.26      390.53      8.45 o
  -1  -2  13      415.04      424.58     10.74 o
   0  -2  13        0.01       -1.77      3.10 o
   1  -2  13        6.44        3.02      1.75 o
   2  -2  13       55.97       52.18      3.98 o
   3  -2  13       76.95       74.60      3.21 o
  -6  -1  13       12.24       13.85      2.58 o
  -5  -1  13       12.60       13.63      3.46 o
  -4  -1  13       28.56       26.62      2.45 o
  -3  -1  13        0.26        2.26      1.92 o
  -2  -1  13      188.11      196.37      6.58 o
  -1  -1  13      108.88      116.41      5.74 o
   0  -1  13       31.96       37.04      3.51 o
   1  -1  13      451.42      465.06      8.66 o
   2  -1  13        1.86        1.92      1.13 o
   3  -1  13      115.99      115.48      3.43 o
  -5   0  13        0.97       -1.34      1.34 o
  -4   0  13        0.02        0.03      1.94 o
  -3   0  13       60.48       68.92      4.09 o
  -2   0  13       77.93       82.47      4.10 o
  -1   0  13       13.67        9.44      3.16 o
   0   0  13       96.94      105.75      5.52 o
   1   0  13      102.59      107.37      4.04 o
   2   0  13      134.91      136.32      4.92 o
  -5   1  13        4.77        1.73      1.70 o
  -4   1  13       13.88       17.31      2.14 o
  -3   1  13       27.23       29.27      2.60 o
  -2   1  13        0.23        0.10      1.95 o
  -1   1  13      112.85      104.69      6.44 o
   0   1  13        0.25       -0.40      1.24 o
   1   1  13       96.47      102.16      4.85 o
   2   1  13       60.98       61.30      3.11 o
  -5   2  13       59.55       54.42      3.00 o
  -4   2  13      195.57      204.99      5.51 o
  -3   2  13       29.27       37.60      2.99 o
  -2   2  13      116.95      110.32      4.75 o
  -1   2  13       16.71       19.37      2.19 o
   0   2  13       61.48       54.08      2.42 o
   1   2  13        6.06        8.01      1.77 o
  -4   3  13        3.40        2.62      1.18 o
  -3   3  13       96.97       95.92      7.56 o
  -2   3  13       21.95       17.24      2.55 o
  -1   3  13        1.20        2.08      1.28 o
   0   3  13       15.11       23.92     10.10 o
  -3   4  13        7.45        7.40      2.28 o
  -2   4  13        5.77        3.98      3.91 o
  -1   4  13        6.58        2.79      1.76 o
   0 -12  14       14.11       16.34      2.87 o
  -2 -11  14       22.32       14.56      1.89 o
  -1 -11  14       30.11       32.64      3.00 o
   0 -11  14        5.04        5.70      1.04 o
   1 -11  14        1.95        2.45      1.66 o
   2 -11  14        0.00        1.34      1.79 o
  -3 -10  14       91.86      105.90      3.11 o
  -2 -10  14       17.02       21.36      2.14 o
  -1 -10  14       13.97       14.79      2.17 o
   0 -10  14       52.15       50.11      4.40 o
   1 -10  14        7.27       11.59      2.22 o
   2 -10  14       10.79        7.20      1.79 o
  -4  -9  14        1.32        2.27      1.74 o
  -3  -9  14        0.20        9.25      2.77 o
  -2  -9  14        8.81        5.02      2.60 o
  -1  -9  14      296.20      272.69     12.05 o
   0  -9  14       24.75       21.81      1.66 o
   1  -9  14        4.77        4.52      3.06 o
   2  -9  14       18.79       58.35     25.67 o
   3  -9  14        0.05        5.84      2.36 o
  -4  -8  14       60.70       64.31      5.01 o
  -3  -8  14       48.68       50.71      5.32 o
  -2  -8  14       17.78       14.68      3.94 o
  -1  -8  14        5.99        5.91      3.67 o
   0  -8  14        2.10        2.76      3.36 o
   1  -8  14        0.00        1.20      1.77 o
   2  -8  14       74.95       67.72      3.04 o
   3  -8  14        4.57       11.32      4.23 o
  -4  -7  14       14.66       15.29      4.90 o
  -3  -7  14        1.05        2.50      2.70 o
  -2  -7  14       19.99       18.25      4.15 o
  -1  -7  14        4.56        0.76      3.35 o
   0  -7  14      448.43      449.61     17.27 o
   1  -7  14       32.41       32.23      4.51 o
   2  -7  14      228.64      247.78      6.16 o
   3  -7  14       58.47       76.92      5.28 o
  -5  -6  14        5.85        8.97      2.24 o
  -4  -6  14      374.26      379.29     21.16 o
  -3  -6  14       68.59       71.54      4.78 o
  -2  -6  14       18.27       14.81      3.02 o
  -1  -6  14      116.00      107.54      8.56 o
   0  -6  14       35.58       37.35      5.53 o
   1  -6  14        2.32       -0.92      2.17 o
   2  -6  14       31.69       23.68      3.93 o
   3  -6  14       40.64       36.31      4.20 o
  -5  -5  14        1.84        0.60      4.40 o
  -4  -5  14        3.57        3.95      1.36 o
  -3  -5  14       41.33       42.14      4.11 o
  -2  -5  14      209.67      200.21      6.54 o
  -1  -5  14       16.97       14.76      2.80 o
   0  -5  14       86.81       77.66      7.36 o
   1  -5  14      472.91      470.22     12.17 o
   2  -5  14      249.25      223.83      7.12 o
   3  -5  14        2.33        3.31      1.09 o
  -5  -4  14        2.00        1.34      0.97 o
  -4  -4  14      379.44      393.79      6.62 o
  -3  -4  14      116.53      114.06      3.78 o
  -2  -4  14      188.38      202.81      6.67 o
  -1  -4  14       27.47       21.91      2.72 o
   0  -4  14      186.52      178.41      8.97 o
   1  -4  14        7.86        5.75      1.98 o
   2  -4  14       31.92       26.52      2.92 o
   3  -4  14       14.78       13.58      1.42 o
  -5  -3  14      245.12      254.29      6.25 o
  -4  -3  14       64.03       64.07      4.14 o
  -3  -3  14       22.03       24.76      2.08 o
  -2  -3  14      458.00      476.94     11.37 o
  -1  -3  14      520.83      548.69     12.32 o
   0  -3  14        3.73        5.51      2.53 o
   1  -3  14        2.64        2.86      2.42 o
   2  -3  14        6.22        9.39      2.06 o
   3  -3  14        2.86        2.67      1.26 o
  -5  -2  14       41.13       40.30      2.39 o
  -4  -2  14      157.25      173.56      8.12 o
  -3  -2  14        0.67        3.86      1.61 o
  -2  -2  14       27.71       29.27      2.63 o
  -1  -2  14       73.67       87.99      7.85 o
   0  -2  14        9.93        9.13      2.53 o
   1  -2  14        0.53        1.68      1.48 o
   2  -2  14       29.37       26.83      2.10 o
  -5  -1  14        9.87       10.86      1.91 o
  -4  -1  14       19.90       22.67      1.80 o
  -3  -1  14       14.06       15.64      2.01 o
  -2  -1  14       81.35       74.22      4.52 o
  -1  -1  14        0.89        3.06      1.60 o
   0  -1  14       20.13       17.72      2.64 o
   1  -1  14       28.86       29.70      2.08 o
   2  -1  14       94.49       96.29      3.74 o
  -5   0  14       11.65       11.70      2.00 o
  -4   0  14        0.60        1.61      1.13 o
  -3   0  14       57.88       63.14      3.69 o
  -2   0  14       85.25       88.70      4.68 o
  -1   0  14      287.32      297.20      9.43 o
   0   0  14       21.45       18.05      2.14 o
   1   0  14      100.66       99.07      4.11 o
   2   0  14      121.17      127.44      5.92 o
  -4   1  14        5.95        4.82      1.26 o
  -3   1  14       72.42       81.16      3.89 o
  -2   1  14       47.92       47.24      3.23 o
  -1   1  14        0.29        1.55      3.71 o
   0   1  14       86.20       68.42      4.32 o
   1   1  14        9.01       12.61      2.89 o
  -3   2  14       89.10       98.68      4.90 o
  -2   2  14      101.32       89.97      4.49 o
  -1   2  14      267.48      270.38      5.77 o
   0   2  14       28.63       31.02      3.25 o
  -1 -11  15        8.58        5.80      2.14 o
   0 -11  15        0.45       -1.69      1.69 o
  -2 -10  15        0.54        1.35      1.76 o
  -1 -10  15       27.23       33.91      2.33 o
   0 -10  15        1.60        2.11      1.99 o
   1 -10  15        0.02        1.41      1.99 o
  -3  -9  15       95.32       94.96      5.39 o
  -2  -9  15        4.70        4.30      2.17 o
  -1  -9  15        5.65        3.20      4.22 o
   0  -9  15        0.48       -0.28      1.24 o
   1  -9  15        0.67        3.07      2.44 o
   2  -9  15        2.25        4.36      2.03 o
  -3  -8  15       11.62       13.99      2.95 o
  -2  -8  15        1.00        1.06      2.33 o
  -1  -8  15        0.00       -2.79      2.99 o
   0  -8  15        7.65       13.82      2.24 o
   1  -8  15      282.44      287.28      7.78 o
   2  -8  15      316.10      311.18      7.04 o
  -4  -7  15       89.54       84.13      5.41 o
  -3  -7  15      136.66      140.21      8.00 o
  -2  -7  15       80.34       86.91      6.94 o
  -1  -7  15       26.26       31.26      4.75 o
   0  -7  15       38.21       42.88      3.59 o
   1  -7  15      214.33      217.59      7.22 o
   2  -7  15       50.98       60.56      3.56 o
  -4  -6  15       24.05       27.11      3.44 o
  -3  -6  15       16.25       14.33      3.27 o
  -2  -6  15      106.69      129.46      8.43 o
  -1  -6  15       98.14      100.67      7.50 o
   0  -6  15        4.58        7.36      2.32 o
   1  -6  15       39.93       32.58      4.53 o
   2  -6  15       53.23       56.08      6.93 o
  -4  -5  15        0.79       -0.72      2.57 o
  -3  -5  15        0.06        2.08      1.82 o
  -2  -5  15       13.50        8.89      2.47 o
  -1  -5  15      170.87      160.36      9.20 o
   0  -5  15        0.01       -1.56      2.41 o
   1  -5  15        6.41        2.09      1.78 o
   2  -5  15        3.52        4.29      1.28 o
  -4  -4  15       71.30       72.41      2.73 o
  -3  -4  15      211.25      218.92      5.58 o
  -2  -4  15        1.47       -0.44      1.94 o
  -1  -4  15       56.96       59.96      4.03 o
   0  -4  15        2.19        0.75      1.66 o
   1  -4  15        2.01        4.31      2.87 o
   2  -4  15       10.32       11.46      1.56 o
  -4  -3  15       73.35       71.65      3.84 o
  -3  -3  15       24.88       26.44      3.76 o
  -2  -3  15       26.73       27.07      3.60 o
  -1  -3  15      912.24      944.01     25.38 o
   0  -3  15       31.03       27.76      4.45 o
   1  -3  15      172.70      176.52      9.03 o
   2  -3  15        1.20       -1.03      1.22 o
  -4  -2  15        3.31        1.68      1.09 o
  -3  -2  15       31.12       30.56      3.30 o
  -2  -2  15      156.80      175.80     10.18 o
  -1  -2  15        6.60        4.89      1.96 o
   0  -2  15      127.37      121.54      7.47 o
   1  -2  15       71.02       65.01      6.05 o
  -4  -1  15        9.51       14.12      2.39 o
  -3  -1  15       28.77       25.86      2.99 o
  -2  -1  15       28.97       28.93      3.39 o
  -1  -1  15      104.50       90.19      7.43 o
   0  -1  15        1.68        1.55      0.89 o
   1  -1  15        8.30        7.30      2.21 o
  -3   0  15        0.05        0.14      1.36 o
  -2   0  15       40.73       52.81      3.75 o
  -1   0  15       53.95       50.07      5.17 o
   0   0  15       21.88       17.67      1.66 o
  -3   1  15        2.23        2.95      1.76 o
  -2   1  15       11.28       16.80      2.12 o
  -1   1  15       21.19       12.42      2.23 o
  -2  -9  16        3.81        7.74      2.05 o
  -1  -9  16        5.09        7.40      2.40 o
   0  -9  16       17.37       18.68      3.00 o
  -2  -8  16        6.74        6.64      2.26 o
  -1  -8  16        3.21        2.71      1.26 o
   0  -8  16        7.30        3.34      1.32 o
   1  -8  16       61.18       69.75      4.98 o
  -3  -7  16        1.87        1.85      1.68 o
  -2  -7  16       22.94       27.19      3.65 o
  -1  -7  16       16.38       18.61      3.41 o
   0  -7  16       48.12       48.01      3.32 o
   1  -7  16       53.66       51.22      7.45 o
  -3  -6  16        3.58        0.24      1.48 o
  -2  -6  16        3.40        6.38      2.22 o
  -1  -6  16      123.56      126.08      7.38 o
   0  -6  16        2.24       -0.94      2.16 o
   1  -6  16        0.17        0.10      1.19 o
  -3  -5  16        4.14        3.63      1.64 o
  -2  -5  16        7.70        7.68      2.22 o
  -1  -5  16        2.85        3.71      2.19 o
   0  -5  16        0.94       -1.01      1.32 o
   1  -5  16       40.24       38.46      3.99 o
  -3  -4  16       16.96       12.12      3.80 o
  -2  -4  16       37.14       26.20      3.53 o
  -1  -4  16       99.39       94.61      6.71 o
   0  -4  16       58.26       58.00      5.15 o
   1  -4  16       17.51       17.62      2.72 o
  -3  -3  16       54.04       50.19      3.19 o
  -2  -3  16      109.29      101.96      6.79 o
  -1  -3  16      132.22      123.84      5.24 o
   0  -3  16       43.88       43.39      3.98 o
  -3  -2  16        5.74        2.01      1.75 o
  -2  -2  16      351.75      321.84     23.97 o
  -1  -2  16      455.66      427.31      8.94 o
   0  -2  16        1.76       -1.72      1.72 o
  -2  -1  16      125.07      117.79      6.63 o
  -1  -1  16       88.47       78.52      5.43 o
  -1  -6  17        1.96        1.38      1.63 o
  -1  -5  17        8.42       10.99      2.27 o
 
